# Supplementary material for: Whole-exome SNP array identifies 15 new susceptibility loci for psoriasis
Source: Nat Commun. 2015 Apr 9;6:6793. doi: 10.1038/ncomms7793 (PMC4403312; doi:10.1038/ncomms7793)
Supplement: Supplementary Data 1 — The results of the low-frequency (0.01< MAF <0.05) using single variant analysis. [file ncomms7793-s2.xlsx]

## Sheet: Supplementary Data 1
					Exome_Asian Array stage							Exome_Fine Array stage							Meta_analysis
CHR	SNP	BP(HG19)	A1	A2	F_A	F_U	P	OR	SE	L95	U95	F_A	F_U	P	OR	SE	L95	U95	P (Fixed)	P (Random)	OR (Fixed)	OR (Random)	Q	I2
1	chr1_100155425	100155425	G	A	0.01149	0.01363	0.2013	0.8413	0.1354	0.6452	1.097	0.01422	0.01303	0.4004	1.093	0.1054	0.8887	1.343	0.9059	0.8288	0.9902	0.9723	0.1272	57.02
1	chr1_100335977	100335977	G	A	0.02967	0.03354	0.1405	0.8811	0.08596	0.7445	1.043	0.03453	0.03207	0.262	1.079	0.06809	0.9445	1.233	0.9689	0.8549	0.9979	0.9817	0.0646	70.71
1	chr1_100358103	100358103	A	G	0.01628	0.01657	0.8779	0.982	0.1179	0.7794	1.237	0.0179	0.01881	0.5803	0.951	0.09085	0.7959	1.136	0.5947	0.5947	0.9624	0.9624	0.8294	0
1	chr1_100376325	100376325	A	G	0.02297	0.02159	0.5326	1.065	0.1015	0.8732	1.3	0.02427	0.0263	0.2891	0.921	0.07769	0.7909	1.072	0.6426	0.7322	0.9718	0.9759	0.2557	22.58
1	chr1_100379160	100379160	A	G	0.01448	0.01468	0.9123	0.9863	0.125	0.7719	1.26	0.01344	0.01311	0.811	1.026	0.1066	0.8324	1.264	0.9111	0.9111	1.0091	1.0091	0.8102	0
1	chr1_10042683	10042683	A	G	0.01795	0.01656	0.4772	1.085	0.115	0.8662	1.359	0.01714	0.016	0.4652	1.072	0.09572	0.889	1.294	0.3115	0.3115	1.0773	1.0773	0.9358	0
1	chr1_100598866	100598866	G	A	0.03123	0.02863	0.308	1.094	0.0879	0.9206	1.299	0.03305	0.03324	0.9273	0.9938	0.06814	0.8696	1.136	0.5795	0.5795	1.0303	1.0303	0.3877	0
1	chr1_100598867	100598867	G	A	0.03123	0.02862	0.3056	1.094	0.0879	0.921	1.3	0.03305	0.03324	0.9273	0.9938	0.06814	0.8696	1.136	0.5795	0.5795	1.0303	1.0303	0.3877	0
1	chr1_100620728	100620728	A	G	0.01555	0.01866	0.1111	0.831	0.1164	0.6615	1.044	0.01748	0.01639	0.489	1.068	0.09467	0.8869	1.285	0.6424	0.6863	0.9665	0.9507	0.0945	64.24
1	chr1_100672060	100672060	A	G	0.02285	0.02236	0.8233	1.023	0.1008	0.8394	1.246	0.02548	0.02397	0.4264	1.065	0.07866	0.9125	1.242	0.4413	0.4413	1.0489	1.0489	0.753	0
1	chr1_100715340	100715340	G	A	0.01388	0.01426	0.8296	0.973	0.1273	0.7582	1.249	0.01451	0.01249	0.152	1.164	0.1062	0.9454	1.434	0.3369	0.3908	1.0815	1.079	0.2796	14.45
1	chr1_101551926	101551926	G	A	0.02465	0.024	0.7805	1.027	0.09722	0.8492	1.243	0.02625	0.0231	0.09622	1.14	0.07891	0.9768	1.331	0.1438	0.1438	1.0937	1.0937	0.4045	0
1	chr1_10166437	10166437	A	G	0.01472	0.01563	0.6203	0.941	0.1228	0.7398	1.197	0.01678	0.01514	0.286	1.11	0.0976	0.9165	1.344	0.5968	0.6332	1.0412	1.0393	0.2924	9.81
1	chr1_102159783	102159783	A	G	0.02106	0.02243	0.5298	0.9374	0.1029	0.7662	1.147	0.01953	0.0199	0.8273	0.981	0.08773	0.8261	1.165	0.566	0.566	0.9624	0.9624	0.7367	0
1	chr1_102296248	102296248	A	G	0.009457	0.0109	0.3378	0.8662	0.15	0.6456	1.162	0.009694	0.01233	0.03783	0.7841	0.1174	0.623	0.987	0.02631	0.02631	0.8143	0.8143	0.6011	0
1	chr1_103444970	103444970	T	A	0.01191	0.01148	0.7911	1.038	0.14	0.7888	1.365	0.01048	0.01218	0.1882	0.8592	0.1154	0.6853	1.077	0.398	0.4274	0.9275	0.9288	0.2974	7.9
1	chr1_103548497	103548497	C	A	0.01292	0.01164	0.4366	1.112	0.136	0.8515	1.451	0.0109	0.01233	0.2733	0.8828	0.1139	0.7061	1.104	0.7355	0.8534	0.9709	0.979	0.1932	40.93
1	chr1_10381887	10381887	G	A	0.042	0.04309	0.7174	0.9735	0.07427	0.8416	1.126	0.04217	0.0412	0.6912	1.025	0.06105	0.909	1.155	0.934	0.934	1.0039	1.0039	0.5918	0
1	chr1_10659333	10659333	C	A	0.02899	0.02959	0.8119	0.9791	0.08894	0.8224	1.165	0.02984	0.02978	0.9779	1.002	0.07179	0.8705	1.153	0.8985	0.8985	0.9929	0.9929	0.8397	0
1	chr1_109261509	109261509	G	A	0.03793	0.03312	0.08256	1.151	0.08094	0.9819	1.349	0.03389	0.03457	0.7602	0.9797	0.06708	0.859	1.117	0.3825	0.5038	1.0461	1.0552	0.1253	57.44
1	chr1_109325118	109325118	A	G	0.03972	0.04403	0.1523	0.8982	0.07501	0.7754	1.04	0.04281	0.04277	0.9855	1.001	0.06028	0.8895	1.127	0.3769	0.4101	0.9593	0.957	0.2601	21.14
1	chr1_109365991	109365991	A	G	0.02548	0.02694	0.5422	0.9444	0.0939	0.7856	1.135	0.02746	0.02544	0.3039	1.081	0.07614	0.9315	1.255	0.6812	0.7467	1.0246	1.0218	0.2638	19.92
1	chr1_109377140	109377140	A	C	0.0231	0.02254	0.8021	1.025	0.1003	0.8424	1.248	0.02597	0.02349	0.1911	1.108	0.07874	0.9499	1.293	0.2394	0.2394	1.0756	1.0756	0.5414	0
1	chr1_109395105	109395105	G	A	0.04764	0.04696	0.8303	1.015	0.07057	0.8841	1.166	0.04607	0.04737	0.6122	0.9711	0.05779	0.8671	1.088	0.7957	0.7957	0.9885	0.9885	0.6279	0
1	chr1_109456983	109456983	A	G	0.01591	0.01342	0.1647	1.189	0.1247	0.9311	1.518	0.01344	0.01608	0.07302	0.8341	0.1013	0.6838	1.017	0.6068	0.9478	0.9603	0.9885	0.0273	79.46
1	chr1_109477470	109477470	A	G	0.02466	0.02779	0.1929	0.8847	0.09412	0.7357	1.064	0.02639	0.02895	0.2005	0.9092	0.07436	0.7859	1.052	0.07009	0.07009	0.8997	0.8997	0.8199	0
1	chr1_109479978	109479978	A	C	0.03278	0.03396	0.6614	0.9641	0.08348	0.8186	1.135	0.03282	0.03284	0.9927	0.9994	0.06852	0.8738	1.143	0.7759	0.7759	0.985	0.985	0.7392	0
1	chr1_109649719	109649719	A	G	0.01627	0.0173	0.5951	0.9398	0.1168	0.7475	1.182	0.01953	0.01967	0.936	0.993	0.088	0.8357	1.18	0.7013	0.7013	0.9734	0.9734	0.7065	0
1	chr1_109714505	109714505	A	G	0.01496	0.01185	0.0706	1.266	0.1307	0.9798	1.635	0.01316	0.01413	0.4956	0.9309	0.1051	0.7575	1.144	0.5485	0.6374	1.0504	1.075	0.0668	70.25
1	chr1_109745618	109745618	A	G	0.04105	0.03962	0.6284	1.038	0.07612	0.8937	1.204	0.04104	0.03972	0.5828	1.035	0.062	0.9163	1.168	0.4595	0.4595	1.0362	1.0362	0.9765	0
1	chr1_109793851	109793851	A	C	0.01652	0.01908	0.1969	0.8634	0.1139	0.6907	1.079	0.01869	0.01835	0.8357	1.019	0.09053	0.8533	1.217	0.5224	0.5431	0.9557	0.9516	0.2548	22.9
1	chr1_109794493	109794493	A	G	0.02237	0.02055	0.399	1.091	0.1033	0.891	1.336	0.0208	0.01873	0.2224	1.113	0.08786	0.937	1.322	0.1404	0.1404	1.1037	1.1037	0.883	0
1	chr1_109794785	109794785	A	G	0.02249	0.02055	0.3695	1.097	0.1032	0.8961	1.343	0.0208	0.01858	0.1906	1.122	0.08806	0.9442	1.333	0.1149	0.1149	1.1114	1.1114	0.8681	0
1	chr1_109812674	109812674	A	C	0.01029	0.01143	0.4661	0.8998	0.145	0.6772	1.196	0.009694	0.01178	0.09572	0.8209	0.1186	0.6506	1.036	0.08028	0.08028	0.8517	0.8517	0.6242	0
1	chr1_109884672	109884672	A	C	0.03075	0.02893	0.4753	1.065	0.08801	0.8961	1.265	0.03205	0.02856	0.09537	1.126	0.07137	0.9793	1.295	0.08148	0.08148	1.1014	1.1014	0.623	0
1	chr1_109999838	109999838	A	C	0.03112	0.03396	0.2849	0.9135	0.08464	0.7738	1.078	0.02952	0.03168	0.3017	0.9295	0.07081	0.809	1.068	0.1395	0.1395	0.9229	0.9229	0.875	0
1	chr1_110717526	110717526	A	G	0.02213	0.02453	0.2906	0.9002	0.09954	0.7406	1.094	0.02328	0.02107	0.2192	1.107	0.08304	0.941	1.303	0.7923	0.9571	1.0169	1.0056	0.1107	60.7
1	chr1_110766454	110766454	A	G	0.05671	0.04979	0.03923	1.147	0.06672	1.007	1.308	0.05314	0.04799	0.05441	1.113	0.05581	0.9979	1.242	0.005266	0.005266	1.1269	1.1269	0.7294	0
1	chr1_110882052	110882052	A	G	0.01582	0.01554	0.8775	1.019	0.1207	0.8042	1.291	0.01445	0.01374	0.6196	1.053	0.1036	0.8593	1.29	0.6314	0.6314	1.0384	1.0384	0.8365	0
1	chr1_111061066	111061066	A	G	0.01448	0.01363	0.6293	1.063	0.1272	0.8287	1.364	0.01274	0.01436	0.2493	0.8856	0.1056	0.7201	1.089	0.563	0.6261	0.9541	0.957	0.2694	18.02
1	chr1_11134043	11134043	A	G	0.04345	0.04759	0.1864	0.9091	0.07213	0.7893	1.047	0.0466	0.04634	0.9198	1.006	0.05803	0.8977	1.127	0.4545	0.4749	0.9668	0.965	0.2739	16.45
1	chr1_111494194	111494194	A	G	0.05432	0.04948	0.1444	1.104	0.06751	0.9667	1.26	0.04912	0.04745	0.5222	1.037	0.05694	0.9276	1.16	0.152	0.152	1.0643	1.0643	0.4784	0
1	chr1_11158105	11158105	A	G	0.04343	0.04738	0.2062	0.9129	0.07213	0.7925	1.052	0.04643	0.04606	0.8857	1.008	0.0581	0.8999	1.13	0.4929	0.5062	0.9694	0.9682	0.2846	12.65
1	chr1_112019467	112019467	A	G	0.0353	0.03732	0.4712	0.9439	0.0802	0.8066	1.105	0.03723	0.03535	0.4117	1.055	0.06529	0.9283	1.199	0.856	0.8889	1.0092	1.0077	0.2819	13.63
1	chr1_112308895	112308895	C	A	0.02503	0.02197	0.1767	1.143	0.09899	0.9414	1.388	0.02088	0.02318	0.1983	0.8986	0.08312	0.7635	1.058	0.907	0.9511	0.9926	1.0074	0.0627	71.13
1	chr1_11249789	11249789	C	G	0.04367	0.04748	0.2229	0.916	0.07199	0.7955	1.055	0.04677	0.0462	0.8232	1.013	0.05795	0.9043	1.135	0.5548	0.5669	0.9737	0.972	0.2761	15.7
1	chr1_11272468	11272468	G	C	0.04368	0.04748	0.2242	0.9163	0.07199	0.7957	1.055	0.0467	0.04628	0.8686	1.01	0.05794	0.9012	1.131	0.5303	0.5389	0.9721	0.9711	0.2921	9.91
1	chr1_113057615	113057615	A	G	0.01222	0.01301	0.6368	0.9385	0.1345	0.721	1.222	0.01203	0.01303	0.4601	0.9222	0.1096	0.7439	1.143	0.3838	0.3838	0.9287	0.9287	0.9196	0
1	chr1_113264896	113264896	A	G	0.01077	0.01059	0.906	1.017	0.1457	0.7646	1.354	0.009344	0.01093	0.1949	0.8539	0.1219	0.6724	1.084	0.3578	0.3578	0.9176	0.9176	0.3575	0
1	chr1_113657233	113657233	C	A	0.02333	0.02243	0.688	1.041	0.1002	0.8555	1.267	0.02087	0.02474	0.03349	0.8405	0.08183	0.7159	0.9867	0.1642	0.4844	0.9156	0.9281	0.0982	63.43
1	chr1_11395416	11395416	A	G	0.04702	0.0435	0.2578	1.085	0.07204	0.942	1.249	0.04727	0.04651	0.7691	1.017	0.05771	0.9083	1.139	0.3493	0.3493	1.0431	1.0431	0.4832	0
1	chr1_115316921	115316921	G	A	0.01568	0.01311	0.1482	1.199	0.1259	0.9371	1.535	0.01401	0.01312	0.5278	1.069	0.1056	0.8691	1.315	0.1584	0.1584	1.1209	1.1209	0.4849	0
1	chr1_115428783	115428783	A	G	0.01365	0.013	0.7069	1.05	0.1306	0.8131	1.357	0.01408	0.01155	0.06566	1.222	0.1092	0.9867	1.514	0.09933	0.09933	1.1481	1.1481	0.3729	0
1	chr1_11561164	11561164	A	G	0.03997	0.03742	0.3771	1.071	0.07764	0.9198	1.247	0.03906	0.03949	0.8567	0.9887	0.06279	0.8742	1.118	0.6783	0.6783	1.0205	1.0205	0.4233	0
1	chr1_11561200	11561200	C	G	0.03447	0.0305	0.1349	1.135	0.0845	0.9614	1.339	0.03821	0.03278	0.01624	1.172	0.06623	1.03	1.335	0.004946	0.004946	1.1578	1.1578	0.7651	0
1	chr1_11561600	11561600	A	C	0.02381	0.02181	0.3701	1.094	0.1003	0.8988	1.332	0.02293	0.02045	0.1639	1.124	0.084	0.9534	1.325	0.1006	0.1006	1.1115	1.1115	0.8362	0
1	chr1_117127644	117127644	A	G	0.01508	0.0173	0.2399	0.8693	0.1193	0.6881	1.098	0.01635	0.01632	0.9845	1.002	0.09626	0.8296	1.21	0.4708	0.4708	0.9474	0.9474	0.3541	0
1	chr1_11721315	11721315	A	G	0.01245	0.01143	0.5276	1.091	0.1379	0.8326	1.43	0.01295	0.01225	0.6087	1.058	0.1095	0.8534	1.311	0.426	0.426	1.0706	1.0706	0.8615	0
1	chr1_117660754	117660754	A	G	0.03865	0.04434	0.05722	0.8664	0.07546	0.7473	1.005	0.03899	0.0384	0.8007	1.016	0.06326	0.8976	1.15	0.3036	0.462	0.9514	0.9432	0.1058	61.78
1	chr1_11771929	11771929	A	G	0.02263	0.02296	0.8822	0.9852	0.1004	0.8092	1.2	0.01965	0.01944	0.8975	1.011	0.08829	0.8507	1.203	0.996	0.996	0.9997	0.9997	0.8467	0
1	chr1_11788564	11788564	A	G	0.01651	0.02149	0.01539	0.7645	0.1111	0.6148	0.9505	0.01741	0.02154	0.01399	0.8048	0.08854	0.6766	0.9573	0.000616	0.000616	0.7889	0.7889	0.7176	0
1	chr1_118441771	118441771	A	G	0.01376	0.01426	0.7781	0.9647	0.1276	0.7513	1.239	0.01344	0.01413	0.6321	0.9512	0.1046	0.7749	1.168	0.5834	0.5834	0.9566	0.9566	0.9319	0
1	chr1_118483474	118483474	G	C	0.05038	0.04816	0.4936	1.049	0.06921	0.9155	1.201	0.05243	0.04838	0.1295	1.088	0.05585	0.9755	1.214	0.1076	0.1076	1.0724	1.0724	0.6815	0
1	chr1_118584643	118584643	A	C	0.01316	0.01258	0.73	1.047	0.1329	0.8069	1.358	0.01267	0.01319	0.7045	0.9599	0.108	0.7768	1.186	0.9393	0.9393	0.9936	0.9936	0.612	0
1	chr1_120437884	120437884	G	A	0.03375	0.03117	0.3319	1.086	0.08468	0.9196	1.282	0.03155	0.03133	0.9185	1.007	0.07001	0.878	1.155	0.4854	0.4854	1.0384	1.0384	0.4918	0
1	chr1_120465007	120465007	A	T	0.03135	0.03281	0.582	0.9542	0.08511	0.8076	1.127	0.03297	0.03098	0.3534	1.067	0.06942	0.9309	1.222	0.7071	0.7174	1.0204	1.02	0.309	3.38
1	chr1_12081895	12081895	A	G	0.03985	0.04392	0.1759	0.9035	0.07499	0.78	1.047	0.03849	0.03871	0.9276	0.9943	0.06332	0.8782	1.126	0.3462	0.3462	0.9554	0.9554	0.3292	0
1	chr1_12082334	12082334	T	A	0.03613	0.03606	0.9788	1.002	0.08032	0.8562	1.173	0.03595	0.04222	0.00785	0.8459	0.06302	0.7476	0.9571	0.03809	0.286	0.9023	0.9139	0.0972	63.66
1	chr1_12082461	12082461	A	G	0.03518	0.03449	0.8018	1.021	0.08169	0.8697	1.198	0.0346	0.04066	0.008952	0.8457	0.06418	0.7457	0.9591	0.05794	0.3934	0.9087	0.9229	0.0698	69.59
1	chr1_12089845	12089845	A	G	0.03255	0.02956	0.249	1.105	0.08634	0.9327	1.308	0.03114	0.03254	0.5108	0.9554	0.06946	0.8338	1.095	0.8313	0.8023	1.0116	1.0182	0.1893	41.97
1	chr1_12089946	12089946	G	C	0.04092	0.037	0.176	1.11	0.0774	0.9541	1.292	0.04133	0.03981	0.5268	1.04	0.06187	0.9212	1.174	0.1812	0.1812	1.0667	1.0667	0.5109	0
1	chr1_12090154	12090154	A	G	0.04092	0.0369	0.1644	1.114	0.07745	0.9568	1.296	0.04125	0.03988	0.5695	1.036	0.06187	0.9175	1.169	0.188	0.188	1.0657	1.0657	0.464	0
1	chr1_121280613	121280613	G	A	0.02943	0.0304	0.7036	0.9671	0.088	0.8139	1.149	0.03192	0.03067	0.5555	1.042	0.07011	0.9084	1.196	0.8242	0.8242	1.0123	1.0123	0.5073	0
1	chr1_12198362	12198362	A	C	0.01986	0.01856	0.5256	1.072	0.1091	0.8654	1.327	0.01981	0.01896	0.6137	1.046	0.08853	0.8791	1.244	0.426	0.426	1.0562	1.0562	0.8613	0
1	chr1_1222958	1222958	A	G	0.01239	0.01206	0.8399	1.028	0.1368	0.7863	1.344	0.01514	0.01538	0.876	0.9844	0.1006	0.8083	1.199	0.995	0.995	0.9995	0.9995	0.7986	0
1	chr1_12253062	12253062	A	G	0.04068	0.04099	0.9179	0.9922	0.07571	0.8554	1.151	0.03757	0.03964	0.3782	0.9458	0.0633	0.8354	1.071	0.4583	0.4583	0.9646	0.9646	0.6275	0
1	chr1_12320753	12320753	A	G	0.05109	0.04801	0.3429	1.068	0.069	0.9326	1.222	0.04571	0.04597	0.9208	0.9942	0.05832	0.8868	1.115	0.5897	0.5897	1.0243	1.0243	0.428	0
1	chr1_12336785	12336785	A	G	0.02321	0.02222	0.6575	1.046	0.1005	0.8586	1.273	0.02427	0.0238	0.8018	1.02	0.07967	0.8727	1.193	0.6364	0.6364	1.03	1.03	0.8444	0
1	chr1_12337888	12337888	A	G	0.01747	0.02013	0.192	0.8654	0.1108	0.6965	1.075	0.01755	0.01639	0.4617	1.072	0.09458	0.8907	1.29	0.7734	0.7806	0.9795	0.9707	0.1417	53.7
1	chr1_12639389	12639389	G	A	0.03661	0.03218	0.1039	1.143	0.08221	0.9729	1.343	0.0368	0.03044	0.003895	1.217	0.06813	1.065	1.391	0.001127	0.001127	1.1863	1.1863	0.5568	0
1	chr1_1269432	1269432	A	C	0.02979	0.03151	0.5075	0.9439	0.08714	0.7957	1.12	0.03316	0.03176	0.5187	1.046	0.06905	0.9132	1.197	0.9211	0.9211	1.0054	1.0054	0.3556	0
1	chr1_1277184	1277184	A	G	0.02778	0.02918	0.5749	0.9507	0.09021	0.7966	1.135	0.03172	0.02909	0.211	1.093	0.0713	0.9507	1.257	0.5281	0.6618	1.0359	1.0306	0.2251	32.04
1	chr1_12921252	12921252	A	G	0.01759	0.01816	0.7733	0.9679	0.1132	0.7753	1.208	0.01904	0.01773	0.4231	1.076	0.09096	0.8999	1.285	0.6547	0.6547	1.0322	1.0322	0.4659	0
1	chr1_1322736	1322736	A	G	0.01556	0.01373	0.3093	1.135	0.1247	0.8889	1.449	0.01451	0.01264	0.1875	1.15	0.1058	0.9342	1.415	0.09606	0.09606	1.1437	1.1437	0.936	0
1	chr1_1431163	1431163	A	G	0.02097	0.02079	0.9352	1.009	0.1049	0.8212	1.239	0.02025	0.02273	0.1612	0.8886	0.08432	0.7533	1.048	0.2992	0.2992	0.934	0.934	0.3451	0
1	chr1_145021126	145021126	A	G	0.01905	0.01795	0.5859	1.062	0.1112	0.8544	1.321	0.01813	0.01945	0.4264	0.931	0.08986	0.7807	1.11	0.7804	0.7804	0.9807	0.9807	0.3571	0
1	chr1_145115783	145115783	A	G	0.01557	0.01447	0.5457	1.077	0.1232	0.8462	1.371	0.01621	0.0146	0.2849	1.112	0.09933	0.9153	1.351	0.2263	0.2263	1.0981	1.0981	0.8399	0
1	chr1_145541806	145541806	G	A	0.01627	0.01509	0.5265	1.079	0.1205	0.8522	1.367	0.01592	0.016	0.9599	0.9951	0.09733	0.8223	1.204	0.7209	0.7209	1.0274	1.0274	0.6013	0
1	chr1_145560094	145560094	G	A	0.02369	0.02287	0.7151	1.037	0.09934	0.8535	1.26	0.0247	0.0224	0.2139	1.105	0.08064	0.9438	1.295	0.2333	0.2333	1.0775	1.0775	0.6196	0
1	chr1_145561822	145561822	A	G	0.02944	0.02624	0.1941	1.125	0.09108	0.9415	1.345	0.02964	0.03052	0.6722	0.9702	0.07144	0.8435	1.116	0.642	0.6524	1.0265	1.0335	0.2009	38.86
1	chr1_146508934	146508934	A	G	0.01489	0.01422	0.7092	1.048	0.1253	0.8197	1.34	0.01425	0.016	0.2385	0.8888	0.1	0.7306	1.081	0.4915	0.5122	0.9476	0.9486	0.3041	5.33
1	chr1_150236264	150236264	A	G	0.01843	0.01845	0.9908	0.9987	0.1114	0.8029	1.242	0.01868	0.01709	0.3258	1.095	0.09223	0.9138	1.312	0.453	0.453	1.0548	1.0548	0.5244	0
1	chr1_150257054	150257054	A	G	0.02931	0.03113	0.4787	0.9398	0.08764	0.7915	1.116	0.03057	0.03426	0.08715	0.8889	0.06889	0.7766	1.017	0.07478	0.07478	0.908	0.908	0.6174	0
1	chr1_150444026	150444026	A	G	0.03195	0.03694	0.06846	0.8604	0.08258	0.7319	1.012	0.03552	0.03785	0.3099	0.9363	0.06487	0.8245	1.063	0.05453	0.05453	0.9066	0.9066	0.4208	0
1	chr1_150621007	150621007	C	G	0.0134	0.01394	0.7574	0.9609	0.1291	0.746	1.238	0.01451	0.01358	0.5186	1.069	0.1038	0.8724	1.311	0.7586	0.7586	1.0252	1.0252	0.5199	0
1	chr1_150935173	150935173	A	G	0.01543	0.01813	0.1618	0.8488	0.1173	0.6744	1.068	0.01585	0.01639	0.7262	0.9667	0.09684	0.7995	1.169	0.2463	0.2463	0.9171	0.9171	0.3925	0
1	chr1_150940625	150940625	C	A	0.04606	0.04675	0.8275	0.9846	0.07124	0.8563	1.132	0.04309	0.04074	0.3353	1.06	0.06093	0.9411	1.195	0.5584	0.5584	1.0275	1.0275	0.4312	0
1	chr1_150951477	150951477	G	A	0.04463	0.04518	0.8593	0.9873	0.07236	0.8567	1.138	0.04217	0.04058	0.5122	1.041	0.06129	0.9232	1.174	0.6994	0.6994	1.0182	1.0182	0.5765	0
1	chr1_150958836	150958836	G	A	0.04487	0.04434	0.8645	1.012	0.07257	0.8782	1.167	0.04239	0.04035	0.4014	1.053	0.06131	0.9336	1.187	0.4535	0.4535	1.0357	1.0357	0.6759	0
1	chr1_150999765	150999765	A	G	0.0115	0.01059	0.5615	1.087	0.1433	0.8206	1.439	0.009836	0.01233	0.05016	0.7957	0.1169	0.6327	1.001	0.2514	0.5912	0.9013	0.9198	0.0916	64.86
1	chr1_151020478	151020478	A	G	0.01738	0.01668	0.7189	1.043	0.1158	0.8308	1.308	0.01684	0.02108	0.01068	0.7956	0.08976	0.6672	0.9486	0.07334	0.4448	0.8807	0.902	0.0646	70.72
1	chr1_151089885	151089885	C	G	0.02046	0.02212	0.4439	0.9235	0.104	0.7532	1.132	0.01896	0.02021	0.4599	0.9371	0.088	0.7886	1.113	0.2901	0.2901	0.9314	0.9314	0.9145	0
1	chr1_151089888	151089888	C	A	0.02058	0.02212	0.4795	0.9292	0.1038	0.7581	1.139	0.01925	0.02045	0.4816	0.9403	0.08744	0.7922	1.116	0.3201	0.3201	0.9357	0.9357	0.9303	0
1	chr1_151107140	151107140	C	A	0.02046	0.02044	0.9928	1.001	0.1059	0.8134	1.232	0.01967	0.01998	0.8569	0.9844	0.08749	0.8292	1.168	0.8946	0.8946	0.9911	0.9911	0.9031	0
1	chr1_151112158	151112158	A	G	0.01928	0.02037	0.6043	0.9457	0.1077	0.7658	1.168	0.01918	0.0207	0.3713	0.925	0.08727	0.7795	1.097	0.3075	0.3075	0.9331	0.9331	0.8732	0
1	chr1_151112483	151112483	G	A	0.02082	0.02254	0.4315	0.9221	0.1031	0.7534	1.129	0.01882	0.02006	0.4635	0.9373	0.08833	0.7883	1.114	0.2853	0.2853	0.9308	0.9308	0.9041	0
1	chr1_151288698	151288698	C	A	0.04271	0.03875	0.181	1.107	0.07585	0.9539	1.284	0.03789	0.04085	0.2137	0.9245	0.06313	0.8169	1.046	0.9216	0.9409	0.9952	1.0067	0.0679	69.99
1	chr1_151512895	151512895	G	A	0.04644	0.04644	0.9978	1	0.0712	0.8699	1.15	0.04875	0.04386	0.05643	1.117	0.0582	0.9969	1.252	0.141	0.2508	1.0686	1.0649	0.2289	30.92
1	chr1_151747558	151747558	A	G	0.01412	0.01395	0.9212	1.013	0.1274	0.789	1.3	0.01388	0.01069	0.01832	1.302	0.112	1.045	1.621	0.06627	0.2446	1.1671	1.1569	0.139	54.32
1	chr1_152058192	152058192	A	G	0.04953	0.04895	0.8576	1.013	0.06923	0.884	1.16	0.05116	0.04636	0.06771	1.109	0.05677	0.9924	1.24	0.1266	0.1324	1.0694	1.0691	0.3119	2.22
1	chr1_152084984	152084984	G	C	0.02142	0.02065	0.7227	1.038	0.1044	0.8458	1.273	0.02067	0.02076	0.9572	0.9954	0.08565	0.8416	1.177	0.8533	0.8533	1.0123	1.0123	0.7563	0
1	chr1_152085253	152085253	C	A	0.01424	0.01782	0.05812	0.7963	0.1205	0.6288	1.008	0.0143	0.01537	0.4661	0.9291	0.1009	0.7624	1.132	0.07634	0.07634	0.8719	0.8719	0.3264	0
1	chr1_152191526	152191526	C	G	0.01962	0.0153	0.02717	1.288	0.1148	1.028	1.613	0.01613	0.01295	0.02992	1.249	0.1028	1.021	1.528	0.002056	0.002056	1.2662	1.2662	0.8418	0
1	chr1_152191696	152191696	C	G	0.01388	0.01342	0.7902	1.035	0.1291	0.8036	1.333	0.01352	0.01179	0.2049	1.149	0.1096	0.9269	1.424	0.2549	0.2549	1.0998	1.0998	0.5372	0
1	chr1_152191809	152191809	A	G	0.02689	0.03224	0.03581	0.8294	0.08924	0.6963	0.9879	0.03201	0.02714	0.01889	1.185	0.07254	1.028	1.367	0.6215	0.9782	1.0282	0.9951	0.0019	89.61
1	chr1_152193162	152193162	A	G	0.01261	0.01242	0.9109	1.015	0.135	0.7792	1.323	0.01318	0.01156	0.23	1.142	0.1108	0.9192	1.419	0.3191	0.3191	1.0891	1.0891	0.4997	0
1	chr1_152193605	152193605	A	G	0.01376	0.01331	0.7962	1.034	0.1296	0.8021	1.333	0.01352	0.01163	0.1661	1.164	0.11	0.9386	1.444	0.2227	0.2227	1.1077	1.1077	0.486	0
1	chr1_152275298	152275298	A	T	0.04164	0.04172	0.9781	0.9979	0.07497	0.8616	1.156	0.03984	0.04098	0.6371	0.9712	0.06194	0.8602	1.097	0.7028	0.7028	0.9819	0.9819	0.7803	0
1	chr1_152275640	152275640	A	G	0.0274	0.02987	0.3225	0.9148	0.09004	0.7668	1.091	0.02958	0.03278	0.1309	0.8994	0.07019	0.7838	1.032	0.07195	0.07195	0.9052	0.9052	0.8818	0
1	chr1_152277614	152277614	A	G	0.0195	0.02117	0.4299	0.9195	0.1064	0.7464	1.133	0.01896	0.01857	0.8135	1.021	0.08991	0.8564	1.218	0.7395	0.7395	0.9774	0.9774	0.4523	0
1	chr1_152281745	152281745	A	C	0.01365	0.01291	0.6661	1.058	0.1309	0.8187	1.368	0.01359	0.01171	0.1687	1.163	0.1097	0.9379	1.442	0.183	0.183	1.1185	1.1185	0.5796	0
1	chr1_152329942	152329942	A	G	0.02477	0.024	0.7413	1.033	0.0971	0.8536	1.249	0.02696	0.02763	0.7375	0.9752	0.07485	0.8422	1.129	0.9509	0.9509	0.9964	0.9964	0.6386	0
1	chr1_152484245	152484245	A	G	0.03794	0.04059	0.3622	0.932	0.07728	0.801	1.084	0.03896	0.03667	0.325	1.065	0.06407	0.9394	1.208	0.861	0.9606	1.0087	1.0033	0.1839	43.37
1	chr1_152883163	152883163	A	T	0.03338	0.0326	0.7701	1.025	0.08386	0.8695	1.208	0.02675	0.03473	0.0001437	0.7639	0.07104	0.6646	0.878	0.006885	0.3924	0.8637	0.8819	0.0075	86.03
1	chr1_152944499	152944499	A	G	0.03123	0.03166	0.8698	0.986	0.08587	0.8333	1.167	0.03524	0.03364	0.4711	1.049	0.06695	0.9204	1.197	0.6437	0.6437	1.0247	1.0247	0.5695	0
1	chr1_152975936	152975936	C	G	0.04738	0.04633	0.7404	1.024	0.07087	0.891	1.176	0.03977	0.04753	0.001812	0.83	0.05981	0.7382	0.9332	0.03039	0.4195	0.9058	0.9187	0.0235	80.51
1	chr1_152975963	152975963	A	G	0.01531	0.0174	0.2734	0.8783	0.1186	0.6961	1.108	0.01705	0.01608	0.5305	1.062	0.09568	0.8803	1.281	0.8433	0.8161	0.9854	0.9784	0.2126	35.62
1	chr1_153333264	153333264	A	G	0.02201	0.02086	0.5941	1.057	0.1034	0.8628	1.294	0.01946	0.01974	0.8663	0.9853	0.08798	0.8292	1.171	0.8265	0.8265	1.0148	1.0148	0.6049	0
1	chr1_153604293	153604293	C	G	0.01639	0.0151	0.4873	1.087	0.1203	0.8588	1.376	0.0167	0.01787	0.4609	0.9333	0.09357	0.7769	1.121	0.8756	0.8757	0.9885	0.9885	0.3172	0.06
1	chr1_15370498	15370498	A	G	0.009337	0.01332	0.01256	0.6983	0.1446	0.5259	0.9271	0.01189	0.01171	0.8901	1.016	0.113	0.8139	1.268	0.156	0.3904	0.8814	0.8515	0.041	76.05
1	chr1_153750665	153750665	A	G	0.01388	0.01143	0.1416	1.218	0.1342	0.936	1.584	0.0121	0.01015	0.1273	1.195	0.117	0.9502	1.503	0.03457	0.03457	1.2049	1.2049	0.9147	0
1	chr1_153750682	153750682	A	G	0.02465	0.02191	0.2252	1.128	0.09934	0.9284	1.37	0.02172	0.01974	0.2553	1.102	0.0858	0.9318	1.304	0.0991	0.0991	1.113	1.113	0.859	0
1	chr1_153751311	153751311	C	G	0.01531	0.01122	0.01625	1.371	0.1319	1.059	1.775	0.01741	0.01272	0.001667	1.375	0.1017	1.127	1.679	8.13e-05	8.13e-05	1.3735	1.3735	0.986	0
1	chr1_153924005	153924005	A	G	0.02225	0.01866	0.08907	1.197	0.1059	0.9726	1.473	0.01903	0.02248	0.04744	0.8439	0.08568	0.7135	0.9983	0.637	0.9977	0.9691	0.9995	0.0103	84.81
1	chr1_153958618	153958618	G	A	0.01448	0.01289	0.3619	1.125	0.1289	0.8735	1.448	0.01253	0.0153	0.05203	0.8167	0.1044	0.6655	1.002	0.3513	0.7484	0.9272	0.95	0.0535	73.17
1	chr1_154067577	154067577	G	A	0.01244	0.01205	0.8135	1.033	0.1362	0.7908	1.348	0.01337	0.01077	0.05118	1.245	0.1126	0.9985	1.553	0.09857	0.124	1.1541	1.152	0.2908	10.38
1	chr1_154091208	154091208	A	G	0.01424	0.01593	0.3542	0.8921	0.1233	0.7005	1.136	0.01323	0.01553	0.113	0.8501	0.1026	0.6952	1.039	0.07045	0.07045	0.867	0.867	0.7637	0
1	chr1_154209611	154209611	A	G	0.009691	0.01184	0.1651	0.8164	0.1464	0.6128	1.088	0.01182	0.01139	0.746	1.038	0.114	0.8299	1.297	0.5531	0.583	0.948	0.9369	0.1956	40.3
1	chr1_154227639	154227639	G	A	0.0134	0.01258	0.6278	1.066	0.1322	0.8228	1.382	0.01217	0.01022	0.1299	1.193	0.1166	0.9491	1.499	0.1457	0.1457	1.1357	1.1357	0.5231	0
1	chr1_15428057	15428057	A	C	0.02695	0.02614	0.7356	1.032	0.09323	0.8596	1.239	0.02458	0.02149	0.09284	1.147	0.08181	0.9773	1.347	0.1381	0.1381	1.0955	1.0955	0.3943	0
1	chr1_154516477	154516477	A	G	0.02345	0.02117	0.3028	1.11	0.1014	0.91	1.354	0.02434	0.02287	0.4257	1.066	0.08045	0.9106	1.248	0.2069	0.2069	1.0828	1.0828	0.7547	0
1	chr1_154814353	154814353	A	G	0.03015	0.03103	0.7342	0.9709	0.08705	0.8186	1.151	0.03099	0.03168	0.7452	0.9775	0.07	0.8522	1.121	0.6413	0.6413	0.9749	0.9749	0.9516	0
1	chr1_154931757	154931757	T	A	0.02417	0.02579	0.4895	0.9357	0.09615	0.775	1.13	0.02363	0.0256	0.2986	0.9215	0.07871	0.7897	1.075	0.2144	0.2144	0.9272	0.9272	0.9021	0
1	chr1_154991027	154991027	A	G	0.01068	0.01405	0.04356	0.7576	0.138	0.5781	0.9928	0.012	0.01493	0.03666	0.8011	0.1063	0.6504	0.9867	0.003973	0.003973	0.7846	0.7846	0.7486	0
1	chr1_155007165	155007165	G	A	0.01579	0.0174	0.4018	0.9062	0.1176	0.7196	1.141	0.01514	0.01545	0.8365	0.9797	0.09937	0.8063	1.19	0.485	0.485	0.9484	0.9484	0.6125	0
1	chr1_155058663	155058663	A	G	0.01448	0.01572	0.4958	0.9196	0.1231	0.7224	1.171	0.01514	0.01498	0.9146	1.011	0.1002	0.8306	1.23	0.73	0.73	0.9735	0.9735	0.5505	0
1	chr1_155172725	155172725	G	A	0.02201	0.02264	0.7772	0.9717	0.1015	0.7965	1.185	0.02328	0.02333	0.9769	0.9977	0.08085	0.8515	1.169	0.8427	0.8427	0.9875	0.9875	0.8388	0
1	chr1_155217643	155217643	A	G	0.04786	0.0412	0.0309	1.17	0.07266	1.014	1.349	0.04672	0.04176	0.04839	1.125	0.0595	1.001	1.264	0.003725	0.003725	1.1429	1.1429	0.6762	0
1	chr1_155217739	155217739	A	G	0.02982	0.03126	0.5779	0.9526	0.0872	0.803	1.13	0.02866	0.02646	0.2704	1.086	0.07465	0.938	1.257	0.6331	0.704	1.0274	1.025	0.2536	23.29
1	chr1_155221353	155221353	G	C	0.01244	0.0129	0.7872	0.9645	0.1341	0.7416	1.254	0.01238	0.01381	0.3026	0.8953	0.1073	0.7255	1.105	0.3305	0.3305	0.9217	0.9217	0.6647	0
1	chr1_155823124	155823124	A	G	0.03877	0.03994	0.6876	0.9695	0.0771	0.8335	1.128	0.04012	0.03894	0.6197	1.032	0.06263	0.9124	1.166	0.891	0.891	1.0067	1.0067	0.5294	0
1	chr1_155896514	155896514	A	G	0.01256	0.01216	0.8073	1.034	0.1355	0.7925	1.348	0.01054	0.01288	0.07472	0.8169	0.1137	0.6537	1.021	0.2286	0.4134	0.9004	0.9085	0.1827	43.67
1	chr1_156106185	156106185	G	A	0.02537	0.02662	0.5993	0.9517	0.09426	0.7912	1.145	0.02689	0.0256	0.5078	1.052	0.07638	0.9056	1.222	0.8532	0.8532	1.011	1.011	0.4089	0
1	chr1_156212567	156212567	A	C	0.01232	0.01289	0.7335	0.9553	0.1344	0.734	1.243	0.01422	0.01475	0.7178	0.9638	0.1021	0.7891	1.177	0.6217	0.6217	0.9607	0.9607	0.9581	0
1	chr1_156255142	156255142	A	G	0.01232	0.01331	0.5579	0.9248	0.1335	0.7119	1.201	0.01451	0.01186	0.058	1.226	0.1077	0.9928	1.514	0.2693	0.5994	1.097	1.0766	0.1002	62.99
1	chr1_156264648	156264648	A	G	0.02902	0.03041	0.5835	0.9527	0.08846	0.801	1.133	0.02798	0.03091	0.1551	0.9024	0.07227	0.7832	1.04	0.1479	0.1479	0.9222	0.9222	0.6349	0
1	chr1_15639581	15639581	G	A	0.02776	0.02757	0.9385	1.007	0.09134	0.842	1.205	0.02823	0.02575	0.21	1.099	0.07543	0.9481	1.274	0.3108	0.3108	1.0607	1.0607	0.4605	0
1	chr1_156507025	156507025	A	G	0.04654	0.04738	0.7917	0.9815	0.07084	0.8542	1.128	0.04522	0.04472	0.8433	1.012	0.05887	0.9015	1.135	0.9899	0.9899	0.9994	0.9994	0.7397	0
1	chr1_156555764	156555764	G	C	0.01496	0.01562	0.7203	0.9572	0.1222	0.7533	1.216	0.01635	0.01421	0.1528	1.153	0.09987	0.9483	1.403	0.3803	0.4964	1.0702	1.0646	0.2383	28.09
1	chr1_156561651	156561651	C	G	0.03386	0.03407	0.9391	0.9937	0.08272	0.845	1.169	0.03255	0.03285	0.8884	0.9904	0.06858	0.8659	1.133	0.8752	0.8752	0.9917	0.9917	0.9753	0
1	chr1_156640385	156640385	C	G	0.02513	0.02568	0.8157	0.978	0.09526	0.8115	1.179	0.02179	0.02497	0.08419	0.8699	0.08077	0.7425	1.019	0.1423	0.1423	0.9136	0.9136	0.3483	0
1	chr1_156641609	156641609	A	C	0.03912	0.03941	0.921	0.9924	0.07714	0.8531	1.154	0.0412	0.03887	0.3301	1.063	0.0623	0.9404	1.201	0.4834	0.4834	1.0345	1.0345	0.4883	0
1	chr1_15668276	15668276	A	G	0.03865	0.03742	0.6691	1.034	0.0783	0.8869	1.206	0.03984	0.03566	0.07294	1.122	0.06418	0.9893	1.272	0.09735	0.09735	1.0858	1.0858	0.4198	0
1	chr1_156776968	156776968	A	G	0.02968	0.03219	0.3343	0.9197	0.08673	0.7759	1.09	0.02859	0.03285	0.04252	0.8664	0.07074	0.7543	0.9953	0.02918	0.02918	0.8873	0.8873	0.5937	0
1	chr1_157545384	157545384	G	A	0.0371	0.04004	0.3083	0.9237	0.07796	0.7928	1.076	0.03814	0.03925	0.6359	0.9705	0.06323	0.8574	1.099	0.3129	0.3129	0.9517	0.9517	0.6225	0
1	chr1_157559038	157559038	A	G	0.01053	0.01111	0.7074	0.947	0.145	0.7128	1.258	0.01125	0.01061	0.6154	1.061	0.1174	0.8427	1.335	0.8763	0.8763	1.0143	1.0143	0.5424	0
1	chr1_157559068	157559068	A	G	0.02716	0.02652	0.7916	1.025	0.09267	0.8546	1.229	0.02816	0.02895	0.6974	0.9719	0.07322	0.842	1.122	0.8885	0.8885	0.992	0.992	0.6524	0
1	chr1_157666043	157666043	A	G	0.01352	0.01205	0.3831	1.123	0.1333	0.865	1.459	0.01288	0.01397	0.4359	0.9208	0.106	0.7481	1.133	0.9461	0.9976	0.9944	1.0003	0.2438	26.4
1	chr1_15813843	15813843	A	G	0.01389	0.01154	0.1612	1.206	0.1339	0.9276	1.568	0.0133	0.01249	0.5561	1.066	0.1083	0.862	1.318	0.1807	0.1807	1.1193	1.1193	0.4737	0
1	chr1_158450142	158450142	A	G	0.02883	0.02558	0.1805	1.131	0.09208	0.9444	1.355	0.03029	0.027	0.107	1.125	0.07335	0.9747	1.299	0.03671	0.03671	1.1273	1.1273	0.964	0
1	chr1_158596684	158596684	A	G	0.01591	0.01855	0.1767	0.8554	0.1157	0.6818	1.073	0.01854	0.01693	0.3194	1.097	0.09261	0.9145	1.315	0.9497	0.8583	0.9954	0.9781	0.0932	64.51
1	chr1_158605725	158605725	A	G	0.01627	0.01855	0.2453	0.875	0.115	0.6984	1.096	0.01946	0.01834	0.5004	1.062	0.08968	0.891	1.266	0.8532	0.808	0.987	0.977	0.1841	43.31
1	chr1_158724634	158724634	G	A	0.02261	0.0259	0.1552	0.8703	0.09782	0.7184	1.054	0.02512	0.0245	0.7456	1.026	0.07845	0.8796	1.196	0.5266	0.571	0.962	0.9548	0.1893	41.96
1	chr1_159196765	159196765	A	G	0.01543	0.01876	0.08755	0.8198	0.1165	0.6525	1.03	0.01939	0.01615	0.04523	1.204	0.09291	1.004	1.445	0.6179	0.9996	1.0369	0.9999	0.0099	84.97
1	chr1_159272060	159272060	G	A	0.04678	0.04811	0.676	0.971	0.07051	0.8456	1.115	0.04953	0.04636	0.2231	1.072	0.05717	0.9585	1.199	0.4954	0.5565	1.0307	1.0291	0.2757	15.85
1	chr1_159273892	159273892	G	A	0.04332	0.04732	0.1998	0.9116	0.07221	0.7913	1.05	0.04211	0.04723	0.04218	0.887	0.05907	0.79	0.9958	0.01718	0.01718	0.8968	0.8968	0.7693	0
1	chr1_159275976	159275976	A	G	0.02142	0.01803	0.103	1.192	0.1078	0.9649	1.473	0.01571	0.02115	0.0008816	0.7388	0.09136	0.6177	0.8837	0.1403	0.7795	0.9023	0.9352	0.0007	91.27
1	chr1_159453937	159453937	A	G	0.01496	0.01908	0.0341	0.7807	0.1171	0.6205	0.9821	0.01705	0.01498	0.1772	1.141	0.09751	0.9421	1.381	0.754	0.7828	0.9768	0.9491	0.0128	83.87
1	chr1_159505101	159505101	A	G	0.01138	0.0147	0.0517	0.7714	0.1338	0.5935	1.003	0.01222	0.01085	0.296	1.128	0.1149	0.9001	1.412	0.6394	0.7386	0.96	0.9386	0.0312	78.46
1	chr1_159505762	159505762	A	C	0.02692	0.02725	0.891	0.9874	0.09231	0.824	1.183	0.02668	0.02708	0.8382	0.9847	0.07541	0.8494	1.142	0.8063	0.8063	0.9858	0.9858	0.9817	0
1	chr1_15953261	15953261	G	A	0.02333	0.02075	0.2406	1.127	0.102	0.9228	1.377	0.0225	0.02349	0.5888	0.957	0.08136	0.8159	1.122	0.7576	0.7459	1.0198	1.0266	0.2101	36.33
1	chr1_159785413	159785413	A	G	0.01902	0.01939	0.8579	0.9806	0.1092	0.7917	1.215	0.01769	0.01858	0.586	0.9514	0.0914	0.7954	1.138	0.5939	0.5939	0.9633	0.9633	0.8319	0
1	chr1_159799808	159799808	A	G	0.041	0.03889	0.4786	1.056	0.07756	0.9075	1.23	0.04117	0.04703	0.02335	0.8701	0.0614	0.7714	0.9814	0.18	0.6185	0.9375	0.953	0.0503	73.9
1	chr1_159802845	159802845	A	G	0.02213	0.0214	0.7358	1.035	0.1026	0.8466	1.266	0.02024	0.01943	0.6358	1.042	0.08755	0.878	1.237	0.5652	0.5652	1.039	1.039	0.9601	0
1	chr1_159890155	159890155	A	G	0.03608	0.03885	0.3318	0.9261	0.07911	0.7931	1.081	0.037	0.03612	0.7014	1.025	0.06508	0.9025	1.165	0.7463	0.7463	0.9839	0.9839	0.3219	0
1	chr1_160000435	160000435	T	A	0.04295	0.03734	0.05583	1.157	0.07634	0.9963	1.344	0.04154	0.03848	0.2014	1.083	0.06235	0.9583	1.224	0.02789	0.02789	1.112	1.112	0.5025	0
1	chr1_160011511	160011511	A	G	0.02046	0.02348	0.1699	0.8687	0.1027	0.7103	1.062	0.02279	0.02248	0.8645	1.014	0.08204	0.8635	1.191	0.4697	0.5034	0.9547	0.9502	0.2393	27.77
1	chr1_1601104	1601104	A	G	0.03518	0.03145	0.1646	1.123	0.08347	0.9535	1.323	0.03193	0.02943	0.2349	1.088	0.07088	0.9467	1.25	0.07083	0.07083	1.1025	1.1025	0.7725	0
1	chr1_160141525	160141525	G	A	0.05059	0.04266	0.01192	1.196	0.07115	1.04	1.375	0.04714	0.04261	0.07346	1.112	0.05919	0.9899	1.248	0.002812	0.002812	1.1456	1.1456	0.4314	0
1	chr1_160249362	160249362	G	A	0.02536	0.02505	0.8941	1.013	0.09556	0.8398	1.221	0.02604	0.02584	0.9176	1.008	0.07676	0.8672	1.172	0.8685	0.8685	1.01	1.01	0.9678	0
1	chr1_160302298	160302298	G	A	0.02477	0.02442	0.8824	1.014	0.09671	0.8393	1.226	0.02526	0.02568	0.8297	0.9835	0.07742	0.845	1.145	0.9379	0.9379	0.9953	0.9953	0.8053	0
1	chr1_16042766	16042766	G	A	0.02872	0.02904	0.8983	0.9886	0.08949	0.8296	1.178	0.02618	0.02802	0.354	0.9328	0.07511	0.8051	1.081	0.4285	0.4285	0.9555	0.9555	0.619	0
1	chr1_160616703	160616703	A	C	0.04044	0.037	0.2336	1.097	0.07762	0.942	1.277	0.03849	0.03582	0.2469	1.078	0.06459	0.9495	1.223	0.09757	0.09757	1.0857	1.0857	0.8626	0
1	chr1_16069525	16069525	A	G	0.0113	0.01207	0.6346	0.9353	0.1408	0.7097	1.233	0.009822	0.01064	0.5098	0.9225	0.1223	0.7258	1.173	0.4182	0.4182	0.928	0.928	0.9411	0
1	chr1_16070871	16070871	A	G	0.01306	0.01273	0.842	1.027	0.1329	0.7913	1.332	0.01337	0.01383	0.7455	0.9662	0.1059	0.7851	1.189	0.8974	0.8974	0.9894	0.9894	0.7195	0
1	chr1_160802314	160802314	A	G	0.02358	0.02821	0.05254	0.832	0.095	0.6907	1.002	0.02519	0.02622	0.5934	0.9597	0.07706	0.8252	1.116	0.1022	0.1495	0.9068	0.9033	0.2431	26.61
1	chr1_160846462	160846462	G	A	0.01161	0.01174	0.9335	0.9884	0.1395	0.7519	1.299	0.01146	0.01139	0.9572	1.006	0.1148	0.8035	1.26	0.9897	0.9897	0.9989	0.9989	0.9222	0
1	chr1_16091591	16091591	A	G	0.01173	0.01006	0.2839	1.167	0.1444	0.8795	1.549	0.009907	0.0103	0.7462	0.9613	0.1219	0.757	1.221	0.6581	0.6605	1.0421	1.0429	0.3048	5.02
1	chr1_160917792	160917792	A	G	0.02167	0.0218	0.952	0.9938	0.1028	0.8125	1.216	0.02229	0.02146	0.6424	1.04	0.08345	0.8827	1.224	0.7438	0.7438	1.0214	1.0214	0.7315	0
1	chr1_161130579	161130579	A	G	0.01041	0.01059	0.9073	0.983	0.147	0.7369	1.311	0.009907	0.01132	0.2588	0.8742	0.1191	0.6922	1.104	0.3418	0.3418	0.9158	0.9158	0.5353	0
1	chr1_161139738	161139738	A	G	0.04355	0.04182	0.5682	1.043	0.07408	0.9022	1.206	0.04508	0.04331	0.4821	1.043	0.05939	0.9281	1.171	0.3636	0.3636	1.043	1.043	1	0
1	chr1_161161284	161161284	G	C	0.045	0.0432	0.5578	1.044	0.07295	0.9046	1.204	0.04684	0.04487	0.44	1.046	0.05836	0.933	1.173	0.3318	0.3318	1.0452	1.0452	0.9837	0
1	chr1_161165424	161165424	G	A	0.009931	0.01101	0.4795	0.9009	0.1476	0.6745	1.203	0.01153	0.01066	0.4931	1.083	0.1168	0.8617	1.362	0.9231	0.9231	1.0089	1.0089	0.328	0
1	chr1_161172233	161172233	A	C	0.04667	0.04476	0.5405	1.045	0.0717	0.9079	1.203	0.04679	0.04558	0.6358	1.028	0.05817	0.9172	1.152	0.45	0.45	1.0347	1.0347	0.859	0
1	chr1_161681870	161681870	A	G	0.014	0.01268	0.4435	1.105	0.1305	0.8557	1.427	0.01479	0.01382	0.5008	1.072	0.1029	0.876	1.311	0.3152	0.3152	1.0845	1.0845	0.8552	0
1	chr1_161726951	161726951	G	C	0.01783	0.01489	0.1213	1.201	0.1182	0.9524	1.514	0.01658	0.01556	0.5086	1.066	0.09721	0.8814	1.29	0.1357	0.1357	1.1185	1.1185	0.4359	0
1	chr1_161970046	161970046	G	A	0.02022	0.02348	0.1376	0.8583	0.103	0.7014	1.05	0.02095	0.02224	0.4645	0.9405	0.0839	0.7979	1.109	0.1326	0.1326	0.9068	0.9068	0.4912	0
1	chr1_162551137	162551137	G	A	0.01878	0.01961	0.6897	0.9573	0.1093	0.7727	1.186	0.01918	0.01834	0.6132	1.047	0.08998	0.8773	1.248	0.8884	0.8884	1.0098	1.0098	0.527	0
1	chr1_162760622	162760622	C	G	0.02551	0.02372	0.4405	1.077	0.0967	0.8914	1.302	0.02287	0.02358	0.6978	0.969	0.08099	0.8268	1.136	0.8458	0.8458	1.0121	1.0121	0.4022	0
1	chr1_16299312	16299312	A	G	0.0134	0.01384	0.8018	0.9681	0.1294	0.7513	1.247	0.01373	0.01186	0.1743	1.159	0.109	0.9364	1.436	0.3821	0.4243	1.0756	1.0737	0.2874	11.63
1	chr1_163313539	163313539	A	G	0.02417	0.02558	0.5451	0.9434	0.09633	0.7811	1.139	0.02618	0.02552	0.7337	1.027	0.0769	0.8829	1.193	0.9151	0.9151	0.9936	0.9936	0.4909	0
1	chr1_163313568	163313568	C	A	0.03254	0.02933	0.2152	1.113	0.08656	0.9395	1.319	0.03117	0.03293	0.4146	0.9449	0.06951	0.8245	1.083	0.8897	0.8341	1.0075	1.0172	0.1402	54.03
1	chr1_16393357	16393357	C	A	0.01472	0.0131	0.3568	1.125	0.1279	0.8756	1.446	0.01479	0.01436	0.7688	1.03	0.1018	0.8439	1.258	0.4233	0.4233	1.0659	1.0659	0.5894	0
1	chr1_165533009	165533009	A	G	0.01747	0.01667	0.6793	1.049	0.1156	0.8363	1.316	0.01479	0.01584	0.4818	0.9325	0.09931	0.7676	1.133	0.7917	0.7917	0.9803	0.9803	0.4398	0
1	chr1_165652343	165652343	A	G	0.01149	0.01331	0.2718	0.8612	0.1361	0.6596	1.124	0.01061	0.01241	0.1672	0.8539	0.1145	0.6822	1.069	0.07801	0.07801	0.8569	0.8569	0.9618	0
1	chr1_16577794	16577794	A	G	0.03757	0.04036	0.3368	0.9282	0.07756	0.7973	1.081	0.04062	0.03894	0.4825	1.045	0.06246	0.9245	1.181	0.9572	0.914	0.9974	0.9937	0.234	29.41
1	chr1_167095468	167095468	C	A	0.03589	0.04004	0.1481	0.8925	0.07864	0.7651	1.041	0.03856	0.0359	0.2486	1.077	0.06452	0.9493	1.222	0.9773	0.878	0.9986	0.9857	0.0647	70.7
1	chr1_167095691	167095691	A	G	0.02383	0.02884	0.03734	0.822	0.0943	0.6833	0.9888	0.02668	0.02833	0.4075	0.9401	0.07457	0.8123	1.088	0.05249	0.07743	0.8928	0.89	0.2641	19.8
1	chr1_167096070	167096070	A	G	0.01401	0.01406	0.9777	0.9964	0.1274	0.7762	1.279	0.01246	0.01241	0.972	1.004	0.1101	0.809	1.246	0.9929	0.9929	1.0007	1.0007	0.964	0
1	chr1_16725271	16725271	A	G	0.03189	0.03251	0.8131	0.9801	0.08515	0.8294	1.158	0.03035	0.03396	0.09447	0.8905	0.06941	0.7772	1.02	0.1487	0.1487	0.9252	0.9252	0.3828	0
1	chr1_167780071	167780071	A	G	0.01268	0.01164	0.523	1.091	0.1366	0.8348	1.426	0.01521	0.01194	0.02085	1.278	0.1065	1.037	1.575	0.02721	0.02721	1.2038	1.2038	0.3611	0
1	chr1_167905028	167905028	A	G	0.03924	0.04623	0.02154	0.8428	0.0745	0.7283	0.9753	0.04423	0.04433	0.968	0.9976	0.0593	0.8882	1.121	0.1439	0.3373	0.9344	0.9225	0.0766	68.11
1	chr1_168683529	168683529	A	G	0.02142	0.02002	0.5127	1.071	0.1051	0.8718	1.316	0.02073	0.02052	0.9042	1.01	0.08583	0.8539	1.195	0.6152	0.6152	1.034	1.034	0.6656	0
1	chr1_169099483	169099483	G	A	0.01651	0.01468	0.3217	1.127	0.1209	0.8894	1.429	0.01635	0.01608	0.861	1.017	0.09662	0.8416	1.229	0.451	0.451	1.0585	1.0585	0.5069	0
1	chr1_169135127	169135127	C	A	0.04331	0.04811	0.1256	0.8957	0.07195	0.7779	1.031	0.03991	0.0437	0.1199	0.9096	0.06094	0.8072	1.025	0.02956	0.02956	0.9038	0.9038	0.8703	0
1	chr1_169391135	169391135	A	G	0.03673	0.03606	0.8105	1.019	0.07998	0.8715	1.192	0.03297	0.03161	0.5258	1.045	0.06906	0.9125	1.196	0.5246	0.5246	1.0338	1.0338	0.8115	0
1	chr1_169483561	169483561	G	A	0.0201	0.0227	0.2325	0.8832	0.1041	0.7202	1.083	0.02159	0.02068	0.6046	1.045	0.08523	0.8843	1.235	0.7217	0.7239	0.9768	0.971	0.2112	36.03
1	chr1_169497194	169497194	A	C	0.01579	0.01667	0.6448	0.9468	0.1187	0.7502	1.195	0.01748	0.01889	0.3874	0.9241	0.09128	0.7728	1.105	0.3339	0.3339	0.9325	0.9325	0.8713	0
1	chr1_169511878	169511878	C	A	0.02156	0.02247	0.6784	0.9585	0.1023	0.7844	1.171	0.0217	0.02156	0.9357	1.007	0.08393	0.8541	1.187	0.8426	0.8426	0.9872	0.9872	0.7091	0
1	chr1_169513583	169513583	A	C	0.02178	0.02453	0.2227	0.8853	0.09999	0.7277	1.077	0.02343	0.02201	0.4356	1.066	0.08197	0.9078	1.252	0.7181	0.6909	0.9839	0.9791	0.2471	27.48
1	chr1_169521853	169521853	G	A	0.02154	0.02411	0.2511	0.8909	0.1007	0.7314	1.085	0.02363	0.02138	0.2139	1.108	0.08244	0.9426	1.302	0.8135	0.9913	1.0152	1.0012	0.0938	64.39
1	chr1_169566313	169566313	G	A	0.01855	0.01782	0.7169	1.041	0.1121	0.8361	1.297	0.0201	0.02045	0.8386	0.9825	0.08654	0.8292	1.164	0.9541	0.9541	1.004	1.004	0.683	0
1	chr1_169576372	169576372	C	G	0.01005	0.01006	0.9933	0.9987	0.1502	0.7441	1.34	0.0126	0.01186	0.5846	1.063	0.1111	0.8547	1.321	0.6621	0.6621	1.0398	1.0398	0.7384	0
1	chr1_169580892	169580892	A	G	0.01484	0.01468	0.929	1.011	0.1242	0.7926	1.29	0.01557	0.01615	0.7001	0.9631	0.09761	0.7954	1.166	0.8038	0.8038	0.9811	0.9811	0.7586	0
1	chr1_169695870	169695870	A	G	0.04431	0.04162	0.3775	1.068	0.07414	0.9232	1.235	0.04107	0.04559	0.06874	0.8966	0.05999	0.7972	1.008	0.3919	0.7562	0.9609	0.9733	0.0666	70.28
1	chr1_169701060	169701060	C	A	0.01831	0.01667	0.4032	1.1	0.1143	0.8795	1.376	0.01826	0.01701	0.4389	1.074	0.09281	0.8958	1.289	0.2615	0.2615	1.0843	1.0843	0.8709	0
1	chr1_169776993	169776993	G	A	0.0195	0.01656	0.1392	1.181	0.1127	0.9471	1.473	0.0184	0.01857	0.9149	0.9904	0.09055	0.8293	1.183	0.4001	0.4514	1.0612	1.0678	0.2234	32.53
1	chr1_169799880	169799880	A	C	0.02273	0.02087	0.3947	1.091	0.1026	0.8925	1.334	0.02208	0.01982	0.1973	1.116	0.08541	0.9443	1.32	0.1258	0.1258	1.1057	1.1057	0.8652	0
1	chr1_169823790	169823790	C	G	0.02273	0.02086	0.3924	1.092	0.1026	0.8929	1.335	0.02215	0.01982	0.1828	1.12	0.08535	0.9478	1.324	0.1166	0.1166	1.1085	1.1085	0.8495	0
1	chr1_169824104	169824104	A	G	0.02273	0.02128	0.5079	1.07	0.1021	0.8759	1.307	0.02236	0.02037	0.2592	1.1	0.08455	0.9321	1.298	0.1967	0.1967	1.0877	1.0877	0.8348	0
1	chr1_170136672	170136672	A	G	0.02501	0.0261	0.6436	0.957	0.09503	0.7944	1.153	0.02441	0.02123	0.0808	1.154	0.08202	0.9825	1.355	0.3078	0.5502	1.0654	1.0574	0.1359	55.03
1	chr1_171076835	171076835	G	A	0.01352	0.01331	0.9041	1.016	0.1302	0.787	1.311	0.01345	0.01373	0.8382	0.9787	0.1053	0.7961	1.203	0.9344	0.9344	0.9933	0.9933	0.8232	0
1	chr1_171168545	171168545	G	A	0.05028	0.04539	0.1258	1.113	0.07019	0.9703	1.278	0.04154	0.04378	0.3625	0.9465	0.06035	0.841	1.065	0.7615	0.785	1.014	1.0223	0.08	67.37
1	chr1_171688351	171688351	G	A	0.01125	0.01111	0.9314	1.012	0.1425	0.7657	1.338	0.01175	0.01172	0.9866	1.002	0.1133	0.8024	1.251	0.9475	0.9475	1.0059	1.0059	0.9565	0
1	chr1_172053287	172053287	G	A	0.01827	0.01826	0.9971	1	0.1121	0.8032	1.246	0.01716	0.01655	0.6987	1.037	0.09487	0.8614	1.249	0.77	0.77	1.0214	1.0214	0.8046	0
1	chr1_173772330	173772330	G	C	0.02022	0.01981	0.8455	1.021	0.1069	0.828	1.259	0.02045	0.01912	0.4339	1.071	0.08771	0.9019	1.272	0.4667	0.4667	1.0506	1.0506	0.7295	0
1	chr1_17431434	17431434	A	G	0.02935	0.03137	0.4313	0.9335	0.08751	0.7863	1.108	0.03142	0.03481	0.1202	0.8995	0.06818	0.787	1.028	0.0875	0.0875	0.9122	0.9122	0.738	0
1	chr1_175130119	175130119	G	A	0.01555	0.01268	0.1032	1.23	0.1272	0.9585	1.578	0.01415	0.01389	0.8555	1.019	0.1038	0.8315	1.249	0.2422	0.2892	1.0986	1.1036	0.2517	23.89
1	chr1_17567149	17567149	A	G	0.01747	0.01783	0.8542	0.9793	0.1138	0.7835	1.224	0.01635	0.01623	0.9413	1.007	0.09637	0.8338	1.217	0.9493	0.9493	0.9953	0.9953	0.8516	0
1	chr1_176105631	176105631	C	G	0.0335	0.03145	0.4403	1.067	0.08448	0.9045	1.26	0.03129	0.02888	0.2499	1.086	0.07163	0.9437	1.25	0.1691	0.1691	1.078	1.078	0.8734	0
1	chr1_176833497	176833497	G	C	0.03506	0.03679	0.5338	0.9511	0.08059	0.8121	1.114	0.03552	0.03574	0.9225	0.9936	0.0658	0.8734	1.13	0.639	0.639	0.9764	0.9764	0.6744	0
1	chr1_176863877	176863877	A	G	0.01161	0.01153	0.9625	1.007	0.1401	0.7649	1.325	0.01139	0.0142	0.03985	0.7998	0.1089	0.6461	0.9901	0.112	0.2724	0.8723	0.8824	0.1942	40.67
1	chr1_17720545	17720545	A	G	0.0351	0.03062	0.09308	1.152	0.08408	0.9766	1.358	0.03283	0.03403	0.5865	0.9638	0.06784	0.8438	1.101	0.5262	0.6097	1.034	1.0464	0.0987	63.32
1	chr1_177908893	177908893	G	A	0.01364	0.01153	0.2054	1.185	0.1345	0.9108	1.543	0.01274	0.011	0.1903	1.16	0.1131	0.929	1.447	0.06928	0.06928	1.1703	1.1703	0.9034	0
1	chr1_178410731	178410731	A	T	0.01938	0.01771	0.4087	1.096	0.111	0.8817	1.362	0.01946	0.01881	0.6966	1.035	0.08909	0.8695	1.233	0.4133	0.4133	1.0585	1.0585	0.6874	0
1	chr1_178777231	178777231	C	A	0.01364	0.01331	0.8497	1.025	0.1299	0.7946	1.322	0.0138	0.0128	0.4746	1.079	0.1067	0.8756	1.33	0.502	0.502	1.0569	1.0569	0.76	0
1	chr1_179051508	179051508	A	G	0.04128	0.03679	0.1215	1.127	0.07734	0.9686	1.312	0.04026	0.03988	0.8722	1.01	0.0622	0.8941	1.141	0.2742	0.307	1.0544	1.0567	0.2694	18.01
1	chr1_179077415	179077415	G	C	0.02286	0.02013	0.2084	1.139	0.1033	0.93	1.394	0.02095	0.02505	0.02445	0.8326	0.08152	0.7097	0.9769	0.3253	0.8333	0.939	0.9676	0.0173	82.36
1	chr1_17913964	17913964	G	A	0.008375	0.01153	0.03481	0.724	0.1536	0.5358	0.9785	0.01047	0.01178	0.3048	0.8875	0.1163	0.7066	1.115	0.03685	0.0467	0.824	0.8217	0.2906	10.47
1	chr1_179414105	179414105	C	A	0.04594	0.04623	0.9284	0.9936	0.07146	0.8637	1.143	0.04543	0.04854	0.2276	0.9328	0.05763	0.8332	1.044	0.3192	0.3192	0.9563	0.9563	0.4916	0
1	chr1_179631242	179631242	A	G	0.03637	0.03513	0.655	1.037	0.08067	0.8851	1.214	0.03432	0.03785	0.1203	0.9034	0.06541	0.7947	1.027	0.3561	0.5522	0.9542	0.9601	0.1842	43.3
1	chr1_179989584	179989584	G	C	0.04152	0.04277	0.678	0.9695	0.07461	0.8376	1.122	0.0392	0.04339	0.08406	0.8995	0.06131	0.7977	1.014	0.11	0.11	0.9271	0.9271	0.4377	0
1	chr1_180063248	180063248	G	A	0.01244	0.0131	0.6953	0.949	0.1336	0.7304	1.233	0.01267	0.01444	0.2085	0.8758	0.1056	0.7121	1.077	0.2194	0.2194	0.9033	0.9033	0.6374	0
1	chr1_180235728	180235728	A	G	0.01388	0.01384	0.9807	1.003	0.1282	0.7803	1.29	0.0155	0.01405	0.3252	1.105	0.1014	0.9058	1.348	0.4314	0.4314	1.0646	1.0646	0.5535	0
1	chr1_180886063	180886063	A	G	0.02596	0.02463	0.5715	1.055	0.09536	0.8755	1.272	0.02477	0.02396	0.6675	1.035	0.07916	0.8859	1.208	0.4883	0.4883	1.0431	1.0431	0.8773	0
1	chr1_180904367	180904367	A	G	0.01579	0.01855	0.1572	0.8488	0.116	0.6762	1.066	0.01748	0.01811	0.6972	0.9647	0.09225	0.8052	1.156	0.2362	0.2362	0.918	0.918	0.3878	0
1	chr1_18152646	18152646	A	G	0.03459	0.02998	0.08123	1.159	0.08479	0.9817	1.369	0.03524	0.03028	0.0226	1.17	0.06884	1.022	1.339	0.004137	0.004137	1.1656	1.1656	0.9311	0
1	chr1_182772897	182772897	G	A	0.01328	0.01069	0.1111	1.245	0.138	0.9503	1.632	0.01281	0.01194	0.5203	1.074	0.1105	0.8645	1.333	0.1344	0.1344	1.1378	1.1378	0.4033	0
1	chr1_182909488	182909488	G	A	0.02082	0.01908	0.4053	1.093	0.1071	0.8862	1.349	0.02052	0.02302	0.1595	0.8891	0.08361	0.7547	1.047	0.5503	0.8064	0.9614	0.9752	0.1286	56.7
1	chr1_183086486	183086486	C	A	0.0207	0.01782	0.1604	1.165	0.109	0.941	1.443	0.01903	0.01803	0.5405	1.057	0.09054	0.8851	1.262	0.1719	0.1719	1.0998	1.0998	0.4924	0
1	chr1_183086559	183086559	A	G	0.01807	0.01834	0.8899	0.9846	0.1121	0.7904	1.227	0.01896	0.01974	0.6424	0.9597	0.08852	0.8069	1.142	0.6524	0.6524	0.9692	0.9692	0.8577	0
1	chr1_183532437	183532437	A	G	0.0353	0.03805	0.3285	0.925	0.07986	0.7909	1.082	0.03665	0.03871	0.3764	0.9449	0.06404	0.8335	1.071	0.1932	0.1932	0.9371	0.9371	0.8353	0
1	chr1_183536358	183536358	A	G	0.02261	0.02296	0.8781	0.9847	0.1004	0.8088	1.199	0.02356	0.02045	0.08204	1.156	0.0835	0.9816	1.362	0.2162	0.3496	1.0826	1.0773	0.2194	33.71
1	chr1_183914577	183914577	A	G	0.03709	0.03994	0.324	0.926	0.078	0.7947	1.079	0.03588	0.03559	0.9001	1.008	0.06572	0.8864	1.147	0.5876	0.5876	0.9731	0.9731	0.4055	0
1	chr1_184006362	184006362	G	C	0.02023	0.02246	0.305	0.8988	0.104	0.7331	1.102	0.01871	0.01834	0.8243	1.02	0.09053	0.8544	1.218	0.611	0.611	0.9659	0.9659	0.3589	0
1	chr1_184792432	184792432	A	T	0.02919	0.02736	0.4595	1.069	0.09034	0.8956	1.276	0.0271	0.02646	0.7429	1.025	0.07559	0.8839	1.189	0.4688	0.4688	1.0429	1.0429	0.7212	0
1	chr1_186099099	186099099	A	G	0.01651	0.01761	0.5715	0.9365	0.1159	0.7463	1.175	0.01571	0.01639	0.6575	0.9579	0.09704	0.792	1.159	0.4819	0.4819	0.949	0.949	0.8812	0
1	chr1_186134246	186134246	A	T	0.014	0.01625	0.2192	0.8594	0.1234	0.6748	1.095	0.01684	0.01389	0.0498	1.216	0.09985	0.9999	1.479	0.4531	0.8645	1.06	1.03	0.0288	79.08
1	chr1_186275857	186275857	A	G	0.01185	0.01048	0.3848	1.132	0.1426	0.8559	1.497	0.0133	0.0121	0.3774	1.101	0.1092	0.889	1.364	0.2194	0.2194	1.1124	1.1124	0.8771	0
1	chr1_186316436	186316436	A	G	0.04355	0.04099	0.3942	1.065	0.07443	0.9208	1.233	0.03927	0.04074	0.5401	0.9626	0.06223	0.8521	1.087	0.942	0.9332	1.0035	1.0042	0.2974	7.9
1	chr1_186344126	186344126	A	G	0.01113	0.01122	0.955	0.992	0.1426	0.7502	1.312	0.01019	0.01155	0.2815	0.881	0.1177	0.6995	1.11	0.3865	0.3865	0.9244	0.9244	0.521	0
1	chr1_186643541	186643541	A	G	0.02237	0.01929	0.1482	1.164	0.1049	0.9474	1.429	0.02102	0.01818	0.09444	1.159	0.08838	0.9748	1.378	0.02713	0.02713	1.1611	1.1611	0.975	0
1	chr1_186948448	186948448	C	A	0.0128	0.01321	0.8113	0.9689	0.1323	0.7476	1.256	0.01323	0.01319	0.975	1.003	0.1068	0.8138	1.237	0.898	0.898	0.9894	0.9894	0.8388	0
1	chr1_19139517	19139517	A	G	0.03697	0.03805	0.7046	0.9705	0.07889	0.8315	1.133	0.03694	0.04042	0.1378	0.9104	0.06325	0.8043	1.031	0.1629	0.1629	0.9335	0.9335	0.5272	0
1	chr1_19235138	19235138	A	G	0.0347	0.0347	0.9996	1	0.08187	0.8518	1.174	0.0363	0.03465	0.4646	1.049	0.066	0.9221	1.194	0.5726	0.5726	1.0294	1.0294	0.6492	0
1	chr1_19493520	19493520	C	A	0.02848	0.02537	0.199	1.126	0.09255	0.9393	1.35	0.02257	0.02443	0.3154	0.9224	0.08051	0.7877	1.08	0.9326	0.8904	1.0052	1.0138	0.104	62.17
1	chr1_19499560	19499560	G	A	0.0134	0.01426	0.6241	0.939	0.1285	0.7299	1.208	0.01345	0.0142	0.595	0.946	0.1044	0.7709	1.161	0.4706	0.4706	0.9432	0.9432	0.9642	0
1	chr1_196309700	196309700	A	G	0.02883	0.02715	0.4947	1.064	0.09078	0.8905	1.271	0.03205	0.03028	0.4026	1.061	0.07027	0.9241	1.217	0.2781	0.2781	1.0621	1.0621	0.9804	0
1	chr1_19638435	19638435	A	G	0.0213	0.02184	0.8033	0.9746	0.1032	0.7961	1.193	0.02046	0.02142	0.5858	0.9546	0.08522	0.8078	1.128	0.5625	0.5625	0.9627	0.9627	0.8769	0
1	chr1_196557329	196557329	C	A	0.0152	0.01635	0.5358	0.9281	0.1205	0.7329	1.175	0.01833	0.01553	0.07605	1.183	0.09507	0.9823	1.426	0.3153	0.6311	1.0778	1.0597	0.1139	59.99
1	chr1_196706049	196706049	A	G	0.01759	0.0153	0.2296	1.152	0.1178	0.9144	1.451	0.01628	0.01803	0.268	0.9012	0.09396	0.7496	1.083	0.9072	0.9449	0.9915	1.0085	0.1032	62.34
1	chr1_196963213	196963213	A	G	0.01735	0.01656	0.684	1.048	0.116	0.8352	1.316	0.01762	0.01865	0.5258	0.9437	0.09139	0.7889	1.129	0.8042	0.8042	0.9824	0.9824	0.4778	0
1	chr1_197019858	197019858	C	A	0.017	0.01646	0.7767	1.034	0.1168	0.8222	1.3	0.01734	0.01865	0.4187	0.9285	0.09175	0.7757	1.111	0.3894	0.3894	0.9524	0.9524	0.723	0
1	chr1_197031021	197031021	G	A	0.01855	0.01824	0.8791	1.017	0.1115	0.8175	1.265	0.01911	0.01983	0.6693	0.963	0.08828	0.81	1.145	0.8096	0.8096	0.9835	0.9835	0.7013	0
1	chr1_197070906	197070906	A	G	0.01029	0.01059	0.8452	0.9716	0.1475	0.7277	1.297	0.01026	0.01046	0.8723	0.9808	0.1205	0.7746	1.242	0.804	0.804	0.9771	0.9771	0.9605	0
1	chr1_197072560	197072560	G	A	0.01759	0.01667	0.6353	1.056	0.1154	0.8424	1.324	0.01755	0.01873	0.4679	0.9358	0.09138	0.7824	1.119	0.7824	0.7824	0.9804	0.9804	0.4117	0
1	chr1_197072802	197072802	A	G	0.01759	0.01667	0.6353	1.056	0.1154	0.8424	1.324	0.01741	0.01835	0.5615	0.948	0.09204	0.7915	1.135	0.8735	0.8735	0.9886	0.9886	0.4648	0
1	chr1_197073318	197073318	A	G	0.01759	0.01677	0.6747	1.05	0.1152	0.8374	1.316	0.01755	0.01873	0.4679	0.9358	0.09138	0.7824	1.119	0.7598	0.7598	0.9784	0.9784	0.4336	0
1	chr1_197111650	197111650	A	G	0.01555	0.01939	0.05139	0.799	0.1154	0.6372	1.002	0.01656	0.01865	0.1913	0.8859	0.09279	0.7386	1.063	0.02535	0.02535	0.8507	0.8507	0.4857	0
1	chr1_197112375	197112375	A	C	0.0176	0.01668	0.636	1.056	0.1154	0.8423	1.324	0.01756	0.01882	0.4411	0.9321	0.09129	0.7794	1.115	0.7557	0.7557	0.978	0.978	0.3963	0
1	chr1_197112477	197112477	A	G	0.01783	0.01667	0.5514	1.071	0.115	0.8548	1.342	0.01755	0.01881	0.4395	0.9319	0.09129	0.7792	1.114	0.8148	0.8148	0.9834	0.9834	0.3434	0
1	chr1_197112538	197112538	C	A	0.01783	0.01667	0.5514	1.071	0.115	0.8548	1.342	0.01748	0.01881	0.4156	0.9283	0.09138	0.7761	1.11	0.7899	0.7899	0.9811	0.9811	0.3303	0
1	chr1_197168625	197168625	A	C	0.01914	0.01803	0.5816	1.063	0.1109	0.8554	1.321	0.01904	0.02054	0.3778	0.9257	0.08759	0.7797	1.099	0.7261	0.7261	0.9762	0.9762	0.3278	0
1	chr1_197480884	197480884	G	A	0.03442	0.03474	0.9076	0.9905	0.08252	0.8426	1.164	0.03495	0.03437	0.7947	1.018	0.06724	0.892	1.161	0.8945	0.8945	1.0069	1.0069	0.797	0
1	chr1_197643277	197643277	T	A	0.01543	0.01585	0.8213	0.9731	0.1208	0.7679	1.233	0.0153	0.01562	0.8279	0.9787	0.0989	0.8063	1.188	0.7555	0.7555	0.9764	0.9764	0.9707	0
1	chr1_198201732	198201732	C	A	0.02369	0.02443	0.7478	0.969	0.09784	0.7999	1.174	0.02408	0.02674	0.1661	0.8982	0.07758	0.7715	1.046	0.199	0.199	0.9249	0.9249	0.5434	0
1	chr1_20020986	20020986	A	G	0.01149	0.01007	0.358	1.143	0.1451	0.8597	1.518	0.01084	0.01062	0.8617	1.021	0.1185	0.8093	1.288	0.4725	0.4725	1.0682	1.0682	0.5468	0
1	chr1_20072082	20072082	A	G	0.04439	0.04046	0.1928	1.102	0.0743	0.9523	1.274	0.0409	0.03788	0.2034	1.083	0.06282	0.9577	1.225	0.06979	0.06979	1.0909	1.0909	0.8581	0
1	chr1_201016296	201016296	A	G	0.04391	0.03857	0.07272	1.145	0.07534	0.9875	1.327	0.04154	0.04378	0.3638	0.9467	0.06035	0.8411	1.066	0.6779	0.7126	1.0198	1.0356	0.0488	74.24
1	chr1_201176651	201176651	A	G	0.02405	0.02537	0.5712	0.9468	0.09663	0.7834	1.144	0.0254	0.02778	0.225	0.9121	0.07581	0.7862	1.058	0.1922	0.1922	0.9252	0.9252	0.7611	0
1	chr1_201188328	201188328	A	G	0.02429	0.02547	0.6123	0.9524	0.09629	0.7886	1.15	0.02547	0.02739	0.3266	0.9282	0.07602	0.7997	1.077	0.2788	0.2788	0.9374	0.9374	0.8338	0
1	chr1_201299263	201299263	A	G	0.01866	0.0196	0.6483	0.9513	0.1095	0.7676	1.179	0.01861	0.02076	0.2043	0.8945	0.08783	0.7531	1.063	0.2021	0.2021	0.9163	0.9163	0.661	0
1	chr1_201330429	201330429	G	A	0.04165	0.0434	0.5631	0.9579	0.07432	0.8281	1.108	0.04069	0.04378	0.2071	0.9264	0.06064	0.8226	1.043	0.1794	0.1794	0.9389	0.9389	0.7274	0
1	chr1_201351787	201351787	A	C	0.01615	0.01572	0.8191	1.028	0.1196	0.813	1.299	0.01861	0.01741	0.4603	1.07	0.09186	0.8938	1.281	0.4686	0.4686	1.0542	1.0542	0.7906	0
1	chr1_201352291	201352291	A	G	0.01998	0.02096	0.6432	0.9521	0.1059	0.7737	1.172	0.01699	0.01983	0.08239	0.8541	0.09086	0.7148	1.021	0.1054	0.1054	0.8944	0.8944	0.4363	0
1	chr1_201355653	201355653	A	C	0.02178	0.02318	0.5289	0.9383	0.1012	0.7694	1.144	0.0242	0.02466	0.8069	0.9809	0.079	0.8402	1.145	0.5621	0.5621	0.9645	0.9645	0.7295	0
1	chr1_201355761	201355761	G	A	0.02179	0.02339	0.472	0.9299	0.101	0.7629	1.134	0.02443	0.02466	0.9013	0.9903	0.07884	0.8485	1.156	0.589	0.589	0.967	0.967	0.6233	0
1	chr1_201458071	201458071	A	T	0.01953	0.02402	0.04085	0.8094	0.1036	0.6607	0.9916	0.02379	0.0243	0.7856	0.9785	0.07977	0.8369	1.144	0.144	0.2644	0.9118	0.9003	0.1468	52.51
1	chr1_202183358	202183358	D	I	0.0387	0.03435	0.1221	1.132	0.08017	0.9673	1.324	0.03339	0.03242	0.6588	1.031	0.06898	0.9006	1.18	0.1789	0.1789	1.0728	1.0728	0.3769	0
1	chr1_202287250	202287250	A	G	0.0146	0.01468	0.9653	0.9946	0.1248	0.7788	1.27	0.01246	0.01444	0.1577	0.861	0.106	0.6995	1.06	0.2695	0.2695	0.9147	0.9147	0.3783	0
1	chr1_202287754	202287754	A	G	0.04116	0.03857	0.3776	1.07	0.07654	0.9208	1.243	0.03729	0.04323	0.01304	0.8572	0.06211	0.759	0.9682	0.1709	0.6666	0.9361	0.9534	0.0245	80.24
1	chr1_20233051	20233051	G	A	0.03242	0.03008	0.3688	1.08	0.08606	0.9127	1.279	0.03177	0.0341	0.2838	0.9294	0.06833	0.8129	1.063	0.7771	0.9226	0.985	0.9928	0.1717	46.46
1	chr1_20233086	20233086	A	G	0.0329	0.03082	0.4277	1.07	0.08526	0.9053	1.265	0.03227	0.03449	0.3092	0.9333	0.06789	0.817	1.066	0.7633	0.8776	0.9841	0.9896	0.2098	36.42
1	chr1_20305003	20305003	A	G	0.0536	0.04748	0.06185	1.136	0.06838	0.9936	1.299	0.05187	0.04831	0.1811	1.078	0.056	0.9657	1.203	0.009998	0.009998	1.0923	1.0923	0.8026	0
1	chr1_203054852	203054852	A	G	0.02572	0.02673	0.6746	0.9614	0.09383	0.7999	1.155	0.02448	0.02739	0.1331	0.8912	0.07676	0.7667	1.036	0.1535	0.1535	0.9187	0.9187	0.5317	0
1	chr1_203152860	203152860	A	G	0.04535	0.04508	0.9327	1.006	0.07211	0.8735	1.159	0.04394	0.04097	0.2273	1.076	0.06058	0.9554	1.212	0.3275	0.3275	1.0465	1.0465	0.4751	0
1	chr1_203192355	203192355	A	C	0.01089	0.0108	0.9505	1.009	0.1447	0.7599	1.34	0.01189	0.0146	0.05153	0.8122	0.107	0.6585	1.002	0.1269	0.2533	0.8769	0.8857	0.228	31.2
1	chr1_203192658	203192658	A	C	0.01376	0.01195	0.2825	1.154	0.133	0.8888	1.497	0.0126	0.01319	0.6663	0.9545	0.1081	0.7722	1.18	0.7301	0.7282	1.0294	1.0331	0.2681	18.46
1	chr1_203276546	203276546	A	G	0.03745	0.03229	0.05965	1.166	0.0817	0.9936	1.369	0.03474	0.032	0.2111	1.089	0.06804	0.9529	1.244	0.03032	0.03032	1.1199	1.1199	0.5205	0
1	chr1_203652352	203652352	A	C	0.01699	0.01908	0.2959	0.8887	0.113	0.7121	1.109	0.01691	0.01749	0.7159	0.9664	0.09381	0.8041	1.162	0.3435	0.3435	0.9339	0.9339	0.5682	0
1	chr1_203690406	203690406	A	G	0.02393	0.024	0.9739	0.9968	0.09796	0.8227	1.208	0.02321	0.02466	0.4362	0.9398	0.07979	0.8037	1.099	0.5326	0.5326	0.9621	0.9621	0.6412	0
1	chr1_203708945	203708945	A	G	0.01113	0.0131	0.2293	0.8475	0.1378	0.647	1.11	0.0104	0.01116	0.5472	0.9314	0.1181	0.7389	1.174	0.2156	0.2156	0.8949	0.8949	0.603	0
1	chr1_203743520	203743520	G	C	0.04259	0.0413	0.6664	1.033	0.07471	0.8921	1.196	0.03977	0.04573	0.0155	0.8642	0.06034	0.7678	0.9727	0.1077	0.485	0.9273	0.9397	0.0632	71.03
1	chr1_203767822	203767822	C	A	0.04247	0.04203	0.8837	1.011	0.07447	0.8737	1.17	0.03941	0.04675	0.002989	0.8366	0.06017	0.7435	0.9413	0.02683	0.3475	0.9016	0.915	0.048	74.43
1	chr1_204092288	204092288	A	G	0.008375	0.01143	0.04074	0.7308	0.1539	0.5405	0.9881	0.009417	0.01249	0.01516	0.7516	0.118	0.5964	0.9471	0.001576	0.001576	0.7438	0.7438	0.8849	0
1	chr1_204197356	204197356	G	A	0.02094	0.02201	0.6211	0.9501	0.1035	0.7757	1.164	0.02229	0.02271	0.8165	0.9811	0.08224	0.835	1.153	0.6246	0.6246	0.969	0.969	0.8081	0
1	chr1_204380127	204380127	A	C	0.01902	0.01845	0.777	1.032	0.1105	0.8309	1.281	0.01797	0.01935	0.4026	0.9274	0.09012	0.7772	1.107	0.6398	0.6398	0.9678	0.9678	0.4536	0
1	chr1_20466003	20466003	A	G	0.01149	0.01101	0.7612	1.044	0.142	0.7904	1.379	0.01097	0.01054	0.731	1.042	0.1184	0.8259	1.313	0.6447	0.6447	1.0428	1.0428	0.9917	0
1	chr1_205053219	205053219	G	A	0.02944	0.03072	0.6174	0.9571	0.0878	0.8058	1.137	0.03163	0.03059	0.6239	1.035	0.0703	0.9018	1.188	0.9443	0.9443	1.0038	1.0038	0.4866	0
1	chr1_205235990	205235990	A	G	0.04439	0.0435	0.7725	1.021	0.07307	0.8851	1.179	0.04451	0.04581	0.6076	0.9703	0.05873	0.8648	1.089	0.8243	0.8243	0.9899	0.9899	0.5869	0
1	chr1_205277781	205277781	A	G	0.03924	0.03795	0.6546	1.035	0.07775	0.889	1.206	0.03856	0.04066	0.3786	0.9464	0.06252	0.8373	1.07	0.6822	0.6822	0.9802	0.9802	0.3697	0
1	chr1_205492622	205492622	A	G	0.01011	0.01287	0.08561	0.7831	0.1426	0.5922	1.036	0.01273	0.01651	0.009942	0.7684	0.1025	0.6286	0.9393	0.002017	0.002017	0.7734	0.7734	0.9141	0
1	chr1_205549933	205549933	A	G	0.03662	0.03848	0.5147	0.9499	0.07891	0.8138	1.109	0.03865	0.03504	0.1169	1.107	0.06491	0.9748	1.257	0.4262	0.6775	1.0407	1.0322	0.1342	55.43
1	chr1_205884138	205884138	A	G	0.01352	0.01268	0.623	1.067	0.1317	0.8242	1.381	0.01104	0.0135	0.06608	0.8156	0.1111	0.656	1.014	0.278	0.5566	0.912	0.9242	0.1189	58.88
1	chr1_205892250	205892250	A	G	0.01268	0.01332	0.7083	0.9517	0.1324	0.7341	1.234	0.0155	0.01319	0.1122	1.178	0.1031	0.9622	1.442	0.3059	0.4867	1.0869	1.0761	0.2036	38.12
1	chr1_206325259	206325259	A	G	0.03912	0.03637	0.3348	1.079	0.07857	0.9248	1.258	0.03948	0.03652	0.2045	1.084	0.0639	0.9568	1.229	0.1119	0.1119	1.082	1.082	0.9636	0
1	chr1_206939904	206939904	A	G	0.04116	0.04507	0.1989	0.9094	0.07394	0.7867	1.051	0.04642	0.03972	0.006945	1.177	0.06037	1.045	1.325	0.201	0.771	1.0616	1.0382	0.0069	86.3
1	chr1_206943968	206943968	A	C	0.04128	0.04507	0.2132	0.9122	0.07388	0.7892	1.054	0.04629	0.03972	0.008061	1.173	0.06041	1.042	1.321	0.2086	0.7658	1.0606	1.0381	0.0084	85.6
1	chr1_207076321	207076321	C	A	0.01711	0.01855	0.467	0.9208	0.1135	0.7372	1.15	0.01918	0.01857	0.7166	1.033	0.08968	0.8666	1.232	0.8677	0.8677	0.9883	0.9883	0.4267	0
1	chr1_207083135	207083135	G	C	0.01914	0.02359	0.04061	0.8077	0.1045	0.6581	0.9913	0.02179	0.02412	0.2029	0.9015	0.08146	0.7685	1.058	0.0238	0.0238	0.8648	0.8648	0.407	0
1	chr1_207640012	207640012	C	G	0.01436	0.01216	0.1984	1.183	0.1311	0.9153	1.53	0.01218	0.01186	0.8133	1.027	0.112	0.8244	1.279	0.3108	0.3108	1.0901	1.0901	0.4121	0
1	chr1_207692049	207692049	A	G	0.02669	0.02946	0.2632	0.9033	0.09096	0.7558	1.08	0.02654	0.02786	0.5041	0.9512	0.07497	0.8212	1.102	0.2202	0.2202	0.9315	0.9315	0.6611	0
1	chr1_207867854	207867854	A	G	0.009691	0.01195	0.1465	0.8092	0.1461	0.6077	1.077	0.01069	0.01054	0.9048	1.014	0.1191	0.8032	1.281	0.4093	0.4572	0.9267	0.9203	0.2313	30.2
1	chr1_207872290	207872290	G	A	0.0469	0.04706	0.9588	0.9963	0.07081	0.8672	1.145	0.04529	0.0402	0.03964	1.132	0.0605	1.006	1.275	0.1275	0.3037	1.0726	1.0676	0.1704	46.8
1	chr1_207925595	207925595	A	G	0.04547	0.04727	0.566	0.9599	0.0713	0.8347	1.104	0.04557	0.04803	0.3394	0.9463	0.05777	0.845	1.06	0.2697	0.2697	0.9517	0.9517	0.8764	0
1	chr1_208061142	208061142	A	C	0.0262	0.02841	0.3673	0.9203	0.09212	0.7683	1.102	0.0305	0.02357	0.0004787	1.303	0.07605	1.123	1.513	0.03487	0.5859	1.1317	1.0993	0.0036	88.2
1	chr1_208073205	208073205	A	C	0.02536	0.02841	0.2094	0.8899	0.09294	0.7417	1.068	0.02491	0.02685	0.3167	0.926	0.07682	0.7966	1.076	0.1162	0.1162	0.9112	0.9112	0.7416	0
1	chr1_209603807	209603807	A	G	0.01593	0.0152	0.6939	1.049	0.121	0.8273	1.329	0.01536	0.01733	0.2021	0.8845	0.09625	0.7325	1.068	0.4522	0.5255	0.9449	0.9482	0.2699	17.84
1	chr1_20980169	20980169	A	G	0.03101	0.03179	0.7663	0.9748	0.08598	0.8236	1.154	0.02597	0.03013	0.0388	0.8584	0.07395	0.7426	0.9923	0.07859	0.1257	0.9061	0.9079	0.2622	20.46
1	chr1_210012437	210012437	A	G	0.03111	0.03008	0.6913	1.035	0.08696	0.8729	1.227	0.03184	0.0302	0.438	1.056	0.07043	0.92	1.212	0.3952	0.3952	1.0476	1.0476	0.8575	0
1	chr1_211534056	211534056	C	A	0.01675	0.01992	0.1163	0.8383	0.1124	0.6726	1.045	0.01734	0.01904	0.295	0.9089	0.09128	0.76	1.087	0.07161	0.07161	0.8802	0.8802	0.5765	0
1	chr1_211700658	211700658	A	G	0.01917	0.01637	0.1567	1.174	0.1135	0.94	1.467	0.01868	0.01896	0.8646	0.9848	0.08975	0.826	1.174	0.4576	0.498	1.0537	1.0606	0.2246	32.2
1	chr1_212798251	212798251	A	G	0.02431	0.02485	0.8135	0.9774	0.09683	0.8085	1.182	0.02371	0.02505	0.4764	0.9453	0.07908	0.8095	1.104	0.4838	0.4838	0.958	0.958	0.7894	0
1	chr1_212798336	212798336	G	A	0.01632	0.01537	0.6129	1.063	0.1206	0.8392	1.346	0.01729	0.01654	0.6346	1.046	0.09481	0.8687	1.26	0.4927	0.4927	1.0525	1.0525	0.9163	0
1	chr1_214537946	214537946	A	G	0.008973	0.01164	0.07979	0.7692	0.1502	0.573	1.033	0.01054	0.01311	0.05096	0.8021	0.1132	0.6425	1.001	0.009128	0.009128	0.79	0.79	0.8238	0
1	chr1_214814059	214814059	C	A	0.02477	0.02516	0.8656	0.9839	0.09606	0.815	1.188	0.02413	0.02255	0.3925	1.072	0.0809	0.9145	1.256	0.5833	0.5833	1.0345	1.0345	0.4947	0
1	chr1_214819818	214819818	A	G	0.0274	0.02883	0.5648	0.9491	0.09074	0.7945	1.134	0.02809	0.02575	0.2366	1.093	0.07551	0.943	1.268	0.5913	0.6965	1.0317	1.0277	0.2318	30.07
1	chr1_215792511	215792511	A	G	0.02237	0.02495	0.2592	0.8945	0.09889	0.7369	1.086	0.02498	0.0238	0.532	1.051	0.07915	0.8997	1.227	0.7623	0.7503	0.9869	0.9856	0.356	7.42
1	chr1_215793935	215793935	A	C	0.01376	0.01488	0.5278	0.9233	0.1264	0.7208	1.183	0.01302	0.01436	0.3442	0.9055	0.105	0.7371	1.112	0.2582	0.2582	0.9127	0.9127	0.9057	0
1	chr1_215799170	215799170	G	A	0.02237	0.02474	0.2989	0.9022	0.09907	0.743	1.096	0.02491	0.0238	0.5567	1.048	0.0792	0.897	1.224	0.8522	0.8267	0.9885	0.9839	0.2376	28.31
1	chr1_215808022	215808022	G	A	0.02237	0.02484	0.2785	0.8983	0.09898	0.7399	1.091	0.02491	0.02388	0.5851	1.044	0.07913	0.8941	1.219	0.8014	0.7841	0.9846	0.9799	0.2356	28.92
1	chr1_215821909	215821909	A	G	0.02237	0.02505	0.2408	0.8906	0.0988	0.7338	1.081	0.02484	0.02404	0.6707	1.034	0.07905	0.8857	1.207	0.6874	0.6895	0.9755	0.971	0.238	28.17
1	chr1_215821939	215821939	A	G	0.02226	0.02477	0.269	0.8962	0.09922	0.7378	1.089	0.02484	0.02396	0.6406	1.038	0.07911	0.8886	1.212	0.749	0.741	0.9804	0.9763	0.2471	25.37
1	chr1_216011364	216011364	A	G	0.01364	0.01321	0.802	1.033	0.1301	0.8006	1.333	0.0133	0.01467	0.3389	0.9055	0.1039	0.7387	1.11	0.5546	0.5546	0.9532	0.9532	0.4288	0
1	chr1_216138711	216138711	C	A	0.01424	0.01289	0.4371	1.106	0.1295	0.858	1.425	0.01302	0.01311	0.9479	0.993	0.1074	0.8045	1.226	0.6554	0.6554	1.0376	1.0376	0.5218	0
1	chr1_216172258	216172258	G	C	0.01401	0.01415	0.9342	0.9896	0.1272	0.7712	1.27	0.01288	0.01381	0.5058	0.9317	0.1063	0.7565	1.148	0.5732	0.5732	0.9551	0.9551	0.7161	0
1	chr1_216258213	216258213	G	A	0.02812	0.0282	0.9763	0.9973	0.09057	0.8351	1.191	0.02668	0.02698	0.8785	0.9885	0.07553	0.8525	1.146	0.8912	0.8912	0.9921	0.9921	0.9401	0
1	chr1_217604654	217604654	G	A	0.05169	0.04811	0.2728	1.078	0.06877	0.9423	1.234	0.05287	0.04815	0.07784	1.103	0.05582	0.9891	1.231	0.04018	0.04018	1.093	1.093	0.7958	0
1	chr1_217804724	217804724	A	G	0.01161	0.01132	0.8582	1.025	0.1407	0.7783	1.351	0.01061	0.0135	0.02967	0.7839	0.1122	0.6291	0.9768	0.1125	0.3572	0.87	0.8844	0.1362	54.97
1	chr1_218480958	218480958	G	A	0.01065	0.01226	0.3128	0.8671	0.1415	0.6571	1.144	0.01154	0.01257	0.4383	0.917	0.1118	0.7366	1.142	0.2176	0.2176	0.8975	0.8975	0.7564	0
1	chr1_21926063	21926063	A	G	0.01053	0.01006	0.7578	1.047	0.1483	0.7827	1.4	0.01083	0.01132	0.7013	0.9563	0.1165	0.761	1.202	0.9122	0.9122	0.9899	0.9899	0.6309	0
1	chr1_219347282	219347282	A	G	0.0128	0.01174	0.5191	1.092	0.136	0.8362	1.425	0.01104	0.01054	0.6897	1.048	0.1182	0.8316	1.322	0.4691	0.4691	1.0667	1.0667	0.8195	0
1	chr1_220338086	220338086	G	A	0.01281	0.01206	0.6519	1.063	0.1352	0.8155	1.385	0.01033	0.01178	0.2545	0.8756	0.1167	0.6965	1.101	0.5711	0.6187	0.9512	0.9532	0.2775	15.19
1	chr1_220344453	220344453	G	A	0.04462	0.0386	0.04401	1.163	0.0751	1.004	1.348	0.03952	0.03934	0.9415	1.005	0.0627	0.8884	1.136	0.1771	0.3215	1.0671	1.0748	0.1356	55.11
1	chr1_223116452	223116452	G	C	0.0128	0.01205	0.6521	1.063	0.1352	0.8155	1.385	0.01111	0.01061	0.694	1.047	0.1178	0.8315	1.319	0.5546	0.5546	1.0539	1.0539	0.9326	0
1	chr1_223285200	223285200	A	G	0.02381	0.02411	0.896	0.9873	0.09799	0.8148	1.196	0.02109	0.02318	0.2434	0.9078	0.08291	0.7717	1.068	0.3296	0.3296	0.9402	0.9402	0.5131	0
1	chr1_223285833	223285833	A	C	0.02381	0.02411	0.896	0.9873	0.09799	0.8148	1.196	0.02109	0.02302	0.2796	0.9141	0.08305	0.7768	1.076	0.3632	0.3632	0.944	0.944	0.5487	0
1	chr1_223438018	223438018	C	A	0.01591	0.01394	0.2768	1.144	0.1236	0.8977	1.457	0.01628	0.01507	0.4264	1.081	0.09839	0.8917	1.311	0.1946	0.1946	1.105	1.105	0.7199	0
1	chr1_223567028	223567028	A	G	0.01284	0.01181	0.5359	1.088	0.136	0.8332	1.42	0.01339	0.01328	0.9396	1.008	0.1067	0.8179	1.243	0.6588	0.6588	1.0378	1.0378	0.6586	0
1	chr1_223568559	223568559	C	G	0.01831	0.01876	0.821	0.9752	0.1111	0.7843	1.212	0.01387	0.01561	0.2362	0.887	0.1013	0.7274	1.082	0.3044	0.3044	0.926	0.926	0.5284	0
1	chr1_223716508	223716508	A	G	0.02034	0.02411	0.08876	0.8404	0.1023	0.6878	1.027	0.0225	0.02107	0.4219	1.069	0.08367	0.9077	1.26	0.6464	0.6993	0.9707	0.9547	0.0687	69.83
1	chr1_223991119	223991119	A	C	0.0164	0.01825	0.3436	0.8967	0.1152	0.7154	1.124	0.01494	0.01452	0.7721	1.03	0.1013	0.8443	1.256	0.6848	0.6848	0.9696	0.9696	0.3663	0
1	chr1_224491502	224491502	A	G	0.03566	0.03648	0.7706	0.9768	0.08039	0.8344	1.144	0.03377	0.04004	0.006279	0.8379	0.06481	0.7379	0.9513	0.02102	0.1589	0.8901	0.898	0.1374	54.68
1	chr1_225142710	225142710	T	A	0.01089	0.01195	0.5034	0.9098	0.1414	0.6896	1.2	0.01069	0.01155	0.4993	0.9244	0.1163	0.736	1.161	0.3438	0.3438	0.9185	0.9185	0.9307	0
1	chr1_225155286	225155286	A	G	0.01651	0.01657	0.9745	0.9962	0.1175	0.7913	1.254	0.01486	0.01811	0.03622	0.818	0.09604	0.6777	0.9875	0.101	0.2441	0.8852	0.8923	0.194	40.71
1	chr1_225211422	225211422	G	A	0.01089	0.01196	0.5036	0.9098	0.1414	0.6896	1.2	0.01069	0.01155	0.4993	0.9244	0.1163	0.736	1.161	0.3438	0.3438	0.9185	0.9185	0.9307	0
1	chr1_225230786	225230786	A	T	0.0207	0.02285	0.3257	0.9038	0.1029	0.7387	1.106	0.02279	0.0231	0.8645	0.9862	0.08146	0.8407	1.157	0.457	0.457	0.9536	0.9536	0.5062	0
1	chr1_225237950	225237950	G	A	0.01041	0.01184	0.362	0.8775	0.1434	0.6625	1.162	0.01026	0.01108	0.5119	0.9251	0.1187	0.7331	1.167	0.2773	0.2773	0.9054	0.9054	0.7766	0
1	chr1_225452983	225452983	G	A	0.01101	0.01069	0.8399	1.03	0.1446	0.7756	1.367	0.01005	0.01116	0.3731	0.8994	0.1191	0.7121	1.136	0.5774	0.5774	0.9501	0.9501	0.4692	0
1	chr1_225528340	225528340	A	G	0.01938	0.0195	0.956	0.994	0.1085	0.8036	1.23	0.01797	0.02131	0.04838	0.8406	0.08804	0.7074	0.999	0.1172	0.2196	0.8984	0.9032	0.2303	30.51
1	chr1_225533861	225533861	G	A	0.01651	0.01771	0.536	0.9309	0.1157	0.742	1.168	0.01592	0.01787	0.2143	0.8891	0.09467	0.7386	1.07	0.1761	0.1761	0.9056	0.9056	0.7586	0
1	chr1_225539363	225539363	A	G	0.01951	0.0195	0.9943	1.001	0.1084	0.8093	1.238	0.01791	0.02131	0.04394	0.8375	0.08813	0.7046	0.9954	0.1198	0.2615	0.8991	0.9054	0.2018	38.63
1	chr1_225592364	225592364	A	G	0.01783	0.01688	0.6266	1.057	0.1147	0.8445	1.324	0.01436	0.01561	0.401	0.9192	0.1004	0.755	1.119	0.7542	0.7542	0.9766	0.9766	0.3595	0
1	chr1_225607144	225607144	G	A	0.04535	0.04832	0.3475	0.9355	0.07102	0.8139	1.075	0.04599	0.04503	0.704	1.022	0.05854	0.9116	1.147	0.7563	0.7563	0.9861	0.9861	0.3366	0
1	chr1_226027630	226027630	G	A	0.01055	0.01335	0.08677	0.7879	0.1395	0.5994	1.036	0.01183	0.01313	0.3385	0.8997	0.1105	0.7246	1.117	0.07017	0.07017	0.8548	0.8548	0.4559	0
1	chr1_226048680	226048680	G	A	0.02572	0.01908	0.002594	1.358	0.1019	1.112	1.658	0.0213	0.02029	0.5624	1.051	0.08556	0.8886	1.243	0.01749	0.1793	1.1685	1.1876	0.0541	73.04
1	chr1_226108177	226108177	G	C	0.01711	0.01824	0.5676	0.937	0.1139	0.7495	1.171	0.01833	0.0185	0.9183	0.9907	0.09073	0.8293	1.184	0.6625	0.6625	0.9695	0.9695	0.7019	0
1	chr1_226349268	226349268	A	G	0.02596	0.0239	0.3763	1.089	0.09604	0.9019	1.314	0.02583	0.02333	0.1872	1.11	0.07897	0.9506	1.295	0.1131	0.1131	1.1015	1.1015	0.8779	0
1	chr1_226550829	226550829	G	A	0.04182	0.04104	0.7941	1.02	0.07522	0.88	1.182	0.04001	0.03868	0.5735	1.036	0.06281	0.916	1.172	0.5479	0.5479	1.0294	1.0294	0.8738	0
1	chr1_226576415	226576415	A	G	0.01437	0.01531	0.6021	0.9373	0.1241	0.7349	1.196	0.01593	0.01507	0.5667	1.058	0.09888	0.8718	1.285	0.9039	0.9039	1.0094	1.0094	0.4452	0
1	chr1_226924241	226924241	A	C	0.01531	0.01321	0.2351	1.162	0.1264	0.9068	1.488	0.01444	0.01569	0.3994	0.9191	0.1001	0.7553	1.118	0.9388	0.8625	1.006	1.0204	0.1458	52.73
1	chr1_227843007	227843007	T	A	0.02597	0.02627	0.8995	0.9882	0.09402	0.8219	1.188	0.02528	0.02527	0.9987	1	0.07783	0.8586	1.165	0.9358	0.9358	0.9952	0.9952	0.9225	0
1	chr1_227923195	227923195	A	G	0.02528	0.02506	0.9242	1.009	0.09577	0.8364	1.218	0.02795	0.02509	0.1467	1.118	0.07662	0.9617	1.299	0.232	0.232	1.0741	1.0741	0.4029	0
1	chr1_227954677	227954677	A	G	0.02394	0.02537	0.5382	0.9422	0.09676	0.7794	1.139	0.02293	0.02521	0.2221	0.9074	0.07959	0.7764	1.061	0.1823	0.1823	0.9213	0.9213	0.7639	0
1	chr1_227954689	227954689	A	G	0.02285	0.02442	0.4905	0.9342	0.09878	0.7697	1.134	0.0213	0.02388	0.1539	0.8896	0.08211	0.7573	1.045	0.1245	0.1245	0.9076	0.9076	0.7033	0
1	chr1_228033258	228033258	A	T	0.02872	0.02736	0.5831	1.051	0.09071	0.8798	1.256	0.02717	0.02724	0.9745	0.9976	0.07498	0.8613	1.156	0.7454	0.7454	1.0189	1.0189	0.6577	0
1	chr1_228033667	228033667	G	C	0.01964	0.02265	0.163	0.8642	0.1047	0.7039	1.061	0.02033	0.02232	0.2575	0.9088	0.08446	0.7702	1.072	0.079	0.079	0.8909	0.8909	0.7083	0
1	chr1_228294567	228294567	A	G	0.01723	0.02023	0.1405	0.849	0.1112	0.6828	1.056	0.0184	0.02037	0.2408	0.9014	0.08848	0.7579	1.072	0.06656	0.06656	0.8807	0.8807	0.6734	0
1	chr1_228295697	228295697	A	G	0.02011	0.02048	0.8634	0.9819	0.1063	0.7971	1.209	0.02038	0.02006	0.8508	1.016	0.08669	0.8576	1.205	0.9734	0.9734	1.0022	1.0022	0.8034	0
1	chr1_228432047	228432047	A	C	0.02802	0.02583	0.3679	1.087	0.09257	0.9066	1.303	0.02648	0.02555	0.6325	1.037	0.07671	0.8925	1.206	0.3474	0.3474	1.0571	1.0571	0.6953	0
1	chr1_228462332	228462332	A	G	0.03254	0.02956	0.2502	1.104	0.08634	0.9324	1.308	0.02979	0.03317	0.1125	0.8951	0.06987	0.7805	1.026	0.6086	0.9082	0.9726	0.988	0.059	71.96
1	chr1_228464316	228464316	C	G	0.03266	0.02966	0.2486	1.105	0.08619	0.9328	1.308	0.03	0.03309	0.1473	0.9039	0.06979	0.7883	1.036	0.692	0.9446	0.9787	0.9931	0.0701	69.52
1	chr1_228468069	228468069	A	G	0.03422	0.03092	0.2144	1.11	0.08437	0.9411	1.31	0.03136	0.03434	0.1699	0.9104	0.06844	0.7961	1.041	0.7749	0.9928	0.9849	0.9991	0.068	69.97
1	chr1_228475954	228475954	A	G	0.0122	0.01153	0.6778	1.059	0.1383	0.8077	1.389	0.01118	0.01452	0.01488	0.7676	0.1089	0.6201	0.9503	0.09859	0.4742	0.8682	0.8915	0.0675	70.08
1	chr1_228503679	228503679	G	A	0.0219	0.0195	0.2599	1.126	0.1052	0.916	1.384	0.0201	0.02013	0.9823	0.9981	0.08688	0.8418	1.183	0.483	0.483	1.0481	1.0481	0.3768	0
1	chr1_228506756	228506756	A	G	0.02178	0.01951	0.2866	1.119	0.1054	0.91	1.375	0.02018	0.01985	0.8504	1.017	0.08717	0.8569	1.206	0.4072	0.4072	1.0573	1.0573	0.4847	0
1	chr1_228509610	228509610	A	G	0.02201	0.01939	0.218	1.138	0.1052	0.9262	1.399	0.0201	0.02037	0.8741	0.9864	0.08663	0.8323	1.169	0.5098	0.5196	1.0451	1.0464	0.2941	9.14
1	chr1_228509733	228509733	A	G	0.02213	0.0196	0.236	1.132	0.1048	0.9219	1.39	0.02045	0.02029	0.9262	1.008	0.08636	0.8511	1.194	0.4102	0.4102	1.0564	1.0564	0.3929	0
1	chr1_228547827	228547827	C	G	0.01185	0.01143	0.7926	1.037	0.1397	0.789	1.364	0.01104	0.0139	0.0342	0.792	0.1104	0.638	0.9832	0.1347	0.4034	0.8785	0.894	0.1301	56.36
1	chr1_228559933	228559933	T	A	0.02237	0.02044	0.3719	1.097	0.1035	0.8954	1.343	0.02109	0.02177	0.6976	0.9678	0.08421	0.8206	1.141	0.7925	0.7925	1.0173	1.0173	0.3477	0
1	chr1_228566387	228566387	A	G	0.02118	0.01939	0.396	1.094	0.1062	0.8886	1.348	0.01953	0.02029	0.6554	0.9618	0.0873	0.8105	1.141	0.8473	0.8473	1.0131	1.0131	0.3489	0
1	chr1_228602816	228602816	G	A	0.01555	0.01268	0.1032	1.23	0.1272	0.9585	1.578	0.01168	0.01334	0.2175	0.8734	0.1098	0.7043	1.083	0.8964	0.8617	1.0109	1.0303	0.0416	75.91
1	chr1_22915858	22915858	A	G	0.0207	0.01992	0.711	1.04	0.1062	0.8447	1.281	0.02095	0.02357	0.1444	0.8863	0.08272	0.7537	1.042	0.3554	0.488	0.9415	0.9469	0.2348	29.14
1	chr1_22974097	22974097	A	G	0.0182	0.01908	0.6652	0.9531	0.1109	0.7669	1.185	0.01847	0.02052	0.2223	0.898	0.08824	0.7554	1.067	0.221	0.221	0.919	0.919	0.6743	0
1	chr1_229771201	229771201	A	G	0.02261	0.02683	0.07037	0.8391	0.09709	0.6937	1.015	0.02632	0.02739	0.5877	0.9599	0.07543	0.828	1.113	0.1243	0.1519	0.9125	0.91	0.274	16.44
1	chr1_231488541	231488541	A	G	0.02118	0.0196	0.4562	1.082	0.106	0.8792	1.332	0.01896	0.0199	0.5781	0.9521	0.08834	0.8007	1.132	0.9608	0.9608	1.0033	1.0033	0.354	0
1	chr1_231829851	231829851	A	G	0.01089	0.01258	0.2957	0.8641	0.1398	0.657	1.137	0.01153	0.01256	0.4384	0.917	0.1118	0.7366	1.142	0.2085	0.2085	0.896	0.896	0.7399	0
1	chr1_231830487	231830487	A	C	0.01412	0.01394	0.92	1.013	0.1274	0.7891	1.3	0.01295	0.01429	0.344	0.9052	0.1053	0.7365	1.113	0.5064	0.5064	0.9475	0.9475	0.496	0
1	chr1_231830538	231830538	A	G	0.02166	0.02034	0.5368	1.067	0.1044	0.8692	1.309	0.02039	0.02209	0.3322	0.9213	0.0846	0.7805	1.087	0.7176	0.7682	0.9765	0.9789	0.2746	16.24
1	chr1_231899704	231899704	C	A	0.02477	0.02159	0.1583	1.151	0.09957	0.9467	1.399	0.02413	0.02333	0.6683	1.035	0.08018	0.8844	1.211	0.2225	0.2225	1.0792	1.0792	0.406	0
1	chr1_231906773	231906773	G	C	0.02213	0.01855	0.08952	1.197	0.1062	0.9723	1.475	0.02123	0.02076	0.7882	1.023	0.08512	0.8659	1.209	0.205	0.2537	1.0878	1.0925	0.2484	24.92
1	chr1_232144871	232144871	G	A	0.03519	0.03693	0.5348	0.9513	0.08047	0.8125	1.114	0.03385	0.03466	0.7176	0.976	0.06707	0.8558	1.113	0.4994	0.4994	0.9658	0.9658	0.8067	0
1	chr1_232568041	232568041	A	G	0.03673	0.03784	0.6961	0.9696	0.07912	0.8303	1.132	0.03814	0.03582	0.3139	1.067	0.06472	0.9402	1.212	0.5971	0.5971	1.0268	1.0268	0.349	0
1	chr1_232941215	232941215	G	A	0.01579	0.01908	0.09497	0.8251	0.1153	0.6582	1.034	0.01712	0.02091	0.02259	0.8156	0.08953	0.6843	0.9721	0.00479	0.00479	0.8192	0.8192	0.9368	0
1	chr1_232942028	232942028	G	A	0.02872	0.02914	0.8655	0.985	0.08941	0.8266	1.174	0.02894	0.03285	0.06335	0.8773	0.07053	0.7641	1.007	0.1183	0.1271	0.9171	0.9175	0.3093	3.28
1	chr1_232943219	232943219	G	A	0.03135	0.0324	0.6902	0.9666	0.08535	0.8177	1.143	0.03191	0.03395	0.3498	0.9381	0.06834	0.8205	1.073	0.3278	0.3278	0.9491	0.9491	0.7843	0
1	chr1_233397909	233397909	G	A	0.01891	0.01908	0.9342	0.991	0.1098	0.7991	1.229	0.01819	0.02052	0.1634	0.8839	0.08857	0.7431	1.052	0.2559	0.2559	0.9247	0.9247	0.4175	0
1	chr1_23415438	23415438	A	G	0.01938	0.0217	0.2759	0.891	0.106	0.7239	1.097	0.01876	0.02528	0.000253	0.7369	0.08374	0.6254	0.8683	0.0004066	0.01883	0.7927	0.8013	0.1598	49.39
1	chr1_23415545	23415545	C	A	0.01005	0.01216	0.1805	0.8248	0.1441	0.6219	1.094	0.01267	0.01054	0.1036	1.205	0.1146	0.9624	1.508	0.6588	0.9705	1.0404	1.007	0.0395	76.41
1	chr1_234529446	234529446	G	A	0.01938	0.01824	0.5738	1.064	0.1102	0.8572	1.321	0.02179	0.01889	0.09171	1.157	0.08678	0.9764	1.372	0.09521	0.09521	1.1205	1.1205	0.5502	0
1	chr1_235324298	235324298	G	A	0.0237	0.02746	0.1121	0.8595	0.09538	0.7129	1.036	0.0259	0.02443	0.4413	1.062	0.07797	0.9114	1.237	0.6838	0.7153	0.9757	0.9622	0.0859	66.09
1	chr1_235897950	235897950	C	A	0.01388	0.01583	0.2841	0.8753	0.1244	0.686	1.117	0.01762	0.01428	0.02934	1.238	0.09814	1.021	1.501	0.2961	0.779	1.0838	1.0498	0.0287	79.11
1	chr1_235973750	235973750	G	A	0.01328	0.01132	0.234	1.175	0.136	0.9004	1.535	0.01132	0.01303	0.2002	0.8672	0.1113	0.6973	1.079	0.8105	0.9965	0.9796	0.9993	0.0839	66.53
1	chr1_236718052	236718052	A	T	0.0122	0.01174	0.777	1.04	0.1377	0.7938	1.362	0.0109	0.01054	0.7706	1.035	0.1185	0.8206	1.306	0.6849	0.6849	1.0371	1.0371	0.9788	0
1	chr1_236729956	236729956	G	A	0.03757	0.03627	0.6451	1.037	0.07942	0.8877	1.212	0.03779	0.0412	0.1498	0.9138	0.06262	0.8082	1.033	0.3969	0.5611	0.9592	0.9643	0.2111	36.05
1	chr1_236740135	236740135	G	A	0.03015	0.0303	0.9537	0.9949	0.08752	0.8381	1.181	0.03014	0.0288	0.5138	1.048	0.07219	0.91	1.208	0.6428	0.6428	1.0262	1.0262	0.6467	0
1	chr1_23760011	23760011	C	G	0.02812	0.02725	0.7233	1.033	0.09128	0.8636	1.235	0.02972	0.02848	0.5457	1.045	0.07262	0.9062	1.205	0.4866	0.4866	1.0403	1.0403	0.9211	0
1	chr1_237911004	237911004	A	G	0.04439	0.0434	0.7464	1.024	0.07311	0.8872	1.182	0.04663	0.04222	0.07951	1.11	0.05934	0.9878	1.246	0.1164	0.1164	1.075	1.075	0.3918	0
1	chr1_238050750	238050750	A	C	0.01532	0.01794	0.173	0.8518	0.1179	0.6761	1.073	0.01713	0.0174	0.862	0.9839	0.09364	0.8189	1.182	0.3262	0.3262	0.9305	0.9305	0.3383	0
1	chr1_238050801	238050801	A	G	0.02111	0.01857	0.225	1.14	0.108	0.9225	1.409	0.02034	0.02036	0.9871	0.9986	0.08657	0.8428	1.183	0.4556	0.4556	1.0517	1.0517	0.3387	0
1	chr1_238051793	238051793	G	A	0.02154	0.02306	0.4912	0.9324	0.1016	0.764	1.138	0.02349	0.02443	0.6166	0.9609	0.07975	0.8218	1.123	0.4129	0.4129	0.9499	0.9499	0.8157	0
1	chr1_23885498	23885498	A	G	0.02489	0.02233	0.2597	1.118	0.09865	0.9211	1.356	0.02159	0.02147	0.9456	1.006	0.08407	0.853	1.186	0.431	0.431	1.0517	1.0517	0.4154	0
1	chr1_24140734	24140734	G	A	0.01232	0.01426	0.2612	0.8628	0.1315	0.6668	1.116	0.01196	0.01397	0.1444	0.8543	0.108	0.6914	1.056	0.06591	0.06591	0.8577	0.8577	0.9536	0
1	chr1_241753394	241753394	A	C	0.01795	0.0217	0.07333	0.824	0.1083	0.6664	1.019	0.01896	0.02052	0.3574	0.9225	0.08767	0.7769	1.095	0.06579	0.06579	0.8822	0.8822	0.4177	0
1	chr1_241755320	241755320	G	A	0.01555	0.02055	0.01273	0.7532	0.1141	0.6023	0.942	0.01684	0.01826	0.3749	0.9209	0.09288	0.7676	1.105	0.02406	0.08519	0.85	0.842	0.1718	46.43
1	chr1_241757947	241757947	A	G	0.01101	0.01185	0.5974	0.9281	0.1412	0.7037	1.224	0.01033	0.01116	0.5097	0.925	0.1183	0.7336	1.166	0.3984	0.3984	0.9263	0.9263	0.9855	0
1	chr1_241761225	241761225	A	G	0.02453	0.0283	0.117	0.8633	0.09387	0.7182	1.038	0.02724	0.02926	0.3168	0.929	0.0736	0.8042	1.073	0.07949	0.07949	0.9034	0.9034	0.5386	0
1	chr1_241798684	241798684	G	A	0.01531	0.01541	0.9593	0.9938	0.1218	0.7827	1.262	0.01458	0.01467	0.9485	0.9935	0.1016	0.8141	1.212	0.9346	0.9346	0.9936	0.9936	0.9985	0
1	chr1_241799058	241799058	G	A	0.01245	0.01216	0.8631	1.024	0.1359	0.7844	1.336	0.01181	0.01165	0.9054	1.014	0.1143	0.8102	1.268	0.8372	0.8372	1.0181	1.0181	0.9559	0
1	chr1_242428735	242428735	C	G	0.02213	0.02234	0.9272	0.9908	0.1016	0.8118	1.209	0.01989	0.02053	0.7074	0.968	0.08668	0.8168	1.147	0.7305	0.7305	0.9775	0.9775	0.8616	0
1	chr1_243070467	243070467	A	G	0.02513	0.02642	0.5891	0.9502	0.09466	0.7893	1.144	0.02788	0.02926	0.4953	0.9513	0.0732	0.8242	1.098	0.3845	0.3845	0.9509	0.9509	0.9923	0
1	chr1_24406608	24406608	A	G	0.0134	0.01509	0.341	0.8862	0.1269	0.6911	1.136	0.01493	0.01389	0.4749	1.076	0.1025	0.8801	1.315	0.9663	0.9223	0.9966	0.9907	0.2342	29.34
1	chr1_24432540	24432540	A	C	0.02309	0.02338	0.9	0.9876	0.09948	0.8126	1.2	0.023	0.02349	0.7887	0.9785	0.08094	0.835	1.147	0.7738	0.7738	0.9821	0.9821	0.9425	0
1	chr1_24485564	24485564	A	G	0.01575	0.01229	0.04906	1.286	0.1281	1	1.653	0.01513	0.0144	0.6225	1.051	0.1014	0.8617	1.282	0.1089	0.1745	1.136	1.1451	0.2168	34.45
1	chr1_245772651	245772651	C	G	0.01711	0.01855	0.467	0.9208	0.1135	0.7372	1.15	0.01932	0.01779	0.3548	1.087	0.09056	0.9105	1.299	0.7897	0.8587	1.0191	1.0147	0.2531	23.43
1	chr1_246714520	246714520	A	G	0.0256	0.02212	0.1264	1.162	0.09819	0.9584	1.408	0.02533	0.02435	0.6043	1.041	0.07843	0.8931	1.215	0.1755	0.1755	1.0866	1.0866	0.3816	0
1	chr1_24710465	24710465	G	A	0.01496	0.01524	0.8793	0.9815	0.123	0.7713	1.249	0.01387	0.01366	0.8813	1.016	0.1047	0.8273	1.247	0.9864	0.9864	1.0014	1.0014	0.8306	0
1	chr1_247151035	247151035	C	A	0.01269	0.01268	0.9947	1.001	0.1339	0.7699	1.301	0.01436	0.01342	0.5109	1.071	0.1044	0.8729	1.314	0.6012	0.6012	1.044	1.044	0.6906	0
1	chr1_247151467	247151467	A	G	0.01125	0.01384	0.1225	0.8111	0.1358	0.6216	1.058	0.01479	0.01311	0.2414	1.13	0.1043	0.921	1.386	0.9922	0.8458	0.9992	0.9683	0.0528	73.33
1	chr1_247151557	247151557	A	G	0.01675	0.01679	0.9854	0.9979	0.1167	0.7938	1.254	0.02019	0.01867	0.367	1.083	0.08857	0.9105	1.289	0.4801	0.4801	1.0511	1.0511	0.5764	0
1	chr1_247162658	247162658	G	A	0.01567	0.0152	0.7972	1.032	0.1215	0.8131	1.309	0.01875	0.01725	0.3539	1.089	0.09192	0.9094	1.304	0.3702	0.3702	1.0679	1.0679	0.7242	0
1	chr1_247267248	247267248	A	C	0.02453	0.02275	0.4333	1.08	0.09857	0.8905	1.31	0.02441	0.02435	0.9727	1.003	0.0791	0.8587	1.171	0.6043	0.6043	1.0325	1.0325	0.5584	0
1	chr1_247267413	247267413	A	C	0.01843	0.01698	0.4629	1.087	0.1136	0.87	1.358	0.01557	0.01342	0.142	1.162	0.1025	0.9507	1.421	0.1142	0.1142	1.1277	1.1277	0.6628	0
1	chr1_24746056	24746056	A	G	0.008856	0.01206	0.03625	0.7317	0.1498	0.5455	0.9813	0.009993	0.01082	0.5051	0.9227	0.1208	0.7281	1.169	0.06763	0.1177	0.8421	0.8357	0.2281	31.16
1	chr1_247464573	247464573	A	G	0.02022	0.02055	0.8783	0.9839	0.1061	0.7992	1.211	0.0177	0.02319	0.001429	0.7591	0.08671	0.6404	0.8997	0.01053	0.237	0.8422	0.858	0.0584	72.09
1	chr1_247492078	247492078	A	G	0.01089	0.01038	0.7396	1.05	0.146	0.7885	1.398	0.0104	0.01085	0.7223	0.9586	0.1189	0.7593	1.21	0.9484	0.9484	0.9941	0.9941	0.6286	0
1	chr1_247582310	247582310	A	G	0.008854	0.01237	0.02275	0.7133	0.149	0.5326	0.9553	0.0109	0.01155	0.6113	0.9429	0.1158	0.7515	1.183	0.07308	0.1879	0.8488	0.8331	0.1392	54.27
1	chr1_247655279	247655279	A	G	0.04188	0.03857	0.2614	1.089	0.07621	0.9382	1.265	0.03814	0.03637	0.4428	1.051	0.06447	0.926	1.192	0.1897	0.1897	1.0667	1.0667	0.722	0
1	chr1_247689532	247689532	G	A	0.01807	0.01813	0.973	0.9962	0.1124	0.7992	1.242	0.01826	0.02091	0.1152	0.8705	0.08809	0.7325	1.035	0.2076	0.2076	0.9163	0.9163	0.3449	0
1	chr1_247719769	247719769	A	G	0.02082	0.02254	0.4315	0.9221	0.1031	0.7534	1.129	0.01981	0.02326	0.05119	0.8488	0.08414	0.7198	1.001	0.04477	0.04477	0.8774	0.8774	0.5337	0
1	chr1_247875516	247875516	G	A	0.01795	0.01625	0.3796	1.107	0.1155	0.8825	1.388	0.01522	0.01647	0.4093	0.9226	0.09768	0.7618	1.117	0.951	0.9989	0.9954	1.0001	0.2284	31.08
1	chr1_248028032	248028032	A	G	0.009572	0.01164	0.1801	0.8209	0.1474	0.6149	1.096	0.01068	0.0128	0.107	0.8331	0.1134	0.667	1.041	0.03638	0.03638	0.8285	0.8285	0.9368	0
1	chr1_248128722	248128722	G	A	0.03721	0.03784	0.8247	0.9827	0.07886	0.842	1.147	0.03772	0.03949	0.4519	0.9535	0.0633	0.8422	1.079	0.4684	0.4684	0.9648	0.9648	0.7655	0
1	chr1_248129486	248129486	A	G	0.03709	0.03784	0.792	0.9794	0.07892	0.839	1.143	0.03786	0.03949	0.4879	0.9571	0.06325	0.8455	1.083	0.4803	0.4803	0.9658	0.9658	0.8199	0
1	chr1_248309363	248309363	A	T	0.01268	0.01279	0.9498	0.9916	0.1336	0.7631	1.289	0.01387	0.0142	0.8159	0.9762	0.1037	0.7967	1.196	0.8242	0.8242	0.982	0.982	0.9263	0
1	chr1_24840882	24840882	G	A	0.01041	0.01122	0.603	0.9273	0.1451	0.6977	1.232	0.01352	0.01272	0.5671	1.063	0.1073	0.8616	1.312	0.8819	0.8819	1.0129	1.0129	0.4492	0
1	chr1_248569960	248569960	A	G	0.02417	0.0218	0.2913	1.111	0.09994	0.9135	1.352	0.02363	0.02045	0.07557	1.16	0.08344	0.9847	1.366	0.04131	0.04131	1.1396	1.1396	0.7403	0
1	chr1_2491306	2491306	A	G	0.03398	0.03438	0.8826	0.9879	0.08248	0.8404	1.161	0.03404	0.03356	0.8279	1.015	0.06752	0.889	1.158	0.9385	0.9385	1.004	1.004	0.7996	0
1	chr1_249144933	249144933	G	A	0.02967	0.03103	0.5983	0.955	0.08742	0.8046	1.133	0.03099	0.02716	0.06169	1.146	0.07287	0.9933	1.322	0.2716	0.5711	1.0635	1.0529	0.1092	61.04
1	chr1_2494330	2494330	A	G	0.0286	0.02883	0.9266	0.9918	0.08973	0.8318	1.182	0.02689	0.03215	0.01064	0.8318	0.07219	0.722	0.9582	0.001466	0.01103	0.8684	0.8721	0.2341	31.14
1	chr1_25570081	25570081	G	A	0.02381	0.02107	0.2159	1.133	0.1011	0.9295	1.382	0.02264	0.02349	0.6424	0.963	0.08124	0.8212	1.129	0.6804	0.687	1.0264	1.033	0.21	36.35
1	chr1_25679393	25679393	A	G	0.03733	0.03732	0.9964	1	0.07904	0.8568	1.168	0.03694	0.03762	0.7693	0.9813	0.06438	0.865	1.113	0.8202	0.8202	0.9887	0.9887	0.8531	0
1	chr1_26142081	26142081	A	G	0.01783	0.02013	0.2618	0.8837	0.1102	0.712	1.097	0.01868	0.01998	0.4395	0.9338	0.08858	0.785	1.111	0.1917	0.1917	0.9138	0.9138	0.6965	0
1	chr1_26212261	26212261	A	G	0.01819	0.02055	0.2542	0.8831	0.1091	0.713	1.094	0.01903	0.02099	0.2512	0.9049	0.0871	0.7629	1.073	0.1079	0.1079	0.8964	0.8964	0.8613	0
1	chr1_26314810	26314810	A	G	0.01796	0.0173	0.7406	1.038	0.1138	0.8308	1.298	0.01988	0.01787	0.2259	1.115	0.08987	0.9349	1.33	0.2486	0.2486	1.0848	1.0848	0.6217	0
1	chr1_26450009	26450009	A	G	0.02536	0.02013	0.01856	1.267	0.1008	1.04	1.544	0.02031	0.01959	0.6728	1.038	0.08729	0.8744	1.231	0.0629	0.1892	1.1306	1.1395	0.1349	55.26
1	chr1_26517267	26517267	G	A	0.02225	0.01939	0.18	1.151	0.1049	0.937	1.414	0.01967	0.01545	0.008638	1.279	0.0938	1.064	1.537	0.004382	0.004382	1.2205	1.2205	0.4537	0
1	chr1_26517794	26517794	G	A	0.02201	0.01939	0.218	1.138	0.1052	0.9262	1.399	0.01925	0.01561	0.02296	1.238	0.09396	1.03	1.488	0.01196	0.01196	1.1926	1.1926	0.5504	0
1	chr1_26521140	26521140	A	G	0.02202	0.01939	0.2171	1.139	0.1052	0.9264	1.399	0.01926	0.01564	0.02374	1.236	0.09396	1.028	1.486	0.01221	0.01221	1.192	1.192	0.5623	0
1	chr1_26526439	26526439	G	A	0.02034	0.01834	0.3326	1.111	0.1087	0.8978	1.375	0.01804	0.01506	0.05585	1.202	0.0962	0.9952	1.451	0.03808	0.03808	1.1611	1.1611	0.5876	0
1	chr1_26527951	26527951	A	G	0.01592	0.01761	0.3795	0.9023	0.117	0.7173	1.135	0.01833	0.01771	0.7049	1.035	0.09175	0.865	1.239	0.8048	0.8048	0.9823	0.9823	0.3561	0
1	chr1_26596080	26596080	A	G	0.01281	0.01311	0.8608	0.977	0.1326	0.7535	1.267	0.0133	0.01459	0.3666	0.9104	0.104	0.7425	1.116	0.4131	0.4131	0.9352	0.9352	0.6752	0
1	chr1_26609233	26609233	A	G	0.01268	0.0153	0.1375	0.8265	0.1285	0.6425	1.063	0.01557	0.01537	0.8976	1.013	0.09886	0.8344	1.229	0.4233	0.4716	0.9392	0.9303	0.2095	36.51
1	chr1_26610961	26610961	A	G	0.0213	0.02317	0.3982	0.9176	0.1018	0.7515	1.12	0.02307	0.02287	0.9117	1.009	0.08144	0.8602	1.184	0.6586	0.6586	0.9723	0.9723	0.4664	0
1	chr1_26644537	26644537	A	C	0.03162	0.03071	0.7284	1.03	0.08621	0.8702	1.22	0.03184	0.02903	0.1801	1.1	0.07116	0.9568	1.265	0.2109	0.2109	1.0711	1.0711	0.5564	0
1	chr1_26648381	26648381	A	G	0.009811	0.01017	0.8109	0.9646	0.1508	0.7178	1.296	0.01068	0.01256	0.1498	0.8488	0.1139	0.6789	1.061	0.1962	0.1962	0.8892	0.8892	0.4986	0
1	chr1_26664907	26664907	C	A	0.02346	0.02379	0.8818	0.9854	0.09868	0.8121	1.196	0.02647	0.0238	0.1631	1.115	0.07814	0.9567	1.3	0.3175	0.3175	1.0631	1.0631	0.3263	0
1	chr1_26664968	26664968	A	G	0.03673	0.03742	0.8075	0.9809	0.07932	0.8396	1.146	0.03814	0.03527	0.2118	1.084	0.06498	0.9548	1.232	0.4202	0.4202	1.0414	1.0414	0.3297	0
1	chr1_26688125	26688125	G	A	0.03877	0.03376	0.07347	1.154	0.08028	0.9863	1.351	0.03793	0.03289	0.02574	1.159	0.0663	1.018	1.32	0.004342	0.004342	1.157	1.157	0.9669	0
1	chr1_27138393	27138393	A	G	0.02825	0.0239	0.06806	1.187	0.09409	0.9872	1.427	0.02478	0.02475	0.9871	1.001	0.07851	0.8585	1.168	0.2392	0.3559	1.0735	1.0815	0.1643	48.3
1	chr1_27278553	27278553	A	G	0.05288	0.04937	0.2866	1.075	0.06799	0.941	1.228	0.05371	0.04636	0.00578	1.168	0.05619	1.046	1.304	0.004986	0.004986	1.1293	1.1293	0.3469	0
1	chr1_27697359	27697359	G	C	0.03589	0.03502	0.7518	1.026	0.08099	0.8753	1.202	0.03425	0.03504	0.7227	0.9766	0.06669	0.857	1.113	0.9421	0.9421	0.9963	0.9963	0.6381	0
1	chr1_28282309	28282309	A	G	0.01208	0.01279	0.6718	0.9443	0.1354	0.7242	1.231	0.01323	0.01233	0.5107	1.074	0.1088	0.8679	1.329	0.8054	0.8054	1.0211	1.0211	0.4587	0
1	chr1_28598287	28598287	A	G	0.01784	0.01846	0.7581	0.966	0.1123	0.7751	1.204	0.01896	0.02248	0.04287	0.8407	0.08576	0.7107	0.9946	0.07265	0.07265	0.8848	0.8848	0.3255	0
1	chr1_29189601	29189601	A	G	0.01268	0.01112	0.3339	1.143	0.1382	0.8716	1.498	0.0121	0.01256	0.7301	0.9626	0.1105	0.7752	1.195	0.738	0.738	1.0293	1.0293	0.3317	0
1	chr1_31189689	31189689	A	G	0.01137	0.0131	0.2929	0.866	0.1369	0.6621	1.133	0.01161	0.01367	0.1296	0.8474	0.1094	0.6839	1.05	0.066	0.066	0.8546	0.8546	0.9014	0
1	chr1_31230532	31230532	G	A	0.0475	0.04759	0.9776	0.998	0.07041	0.8694	1.146	0.05074	0.04597	0.06903	1.109	0.057	0.9919	1.24	0.1637	0.2589	1.0637	1.0606	0.2444	26.21
1	chr1_31347399	31347399	A	G	0.03973	0.04067	0.7498	0.976	0.07631	0.8404	1.133	0.04111	0.04206	0.6961	0.9764	0.06109	0.8662	1.101	0.6142	0.6142	0.9762	0.9762	0.9967	0
1	chr1_31349736	31349736	A	G	0.0152	0.01541	0.9075	0.9859	0.1221	0.7761	1.252	0.015	0.01608	0.4759	0.9321	0.0986	0.7683	1.131	0.5301	0.5301	0.953	0.953	0.7207	0
1	chr1_32157239	32157239	A	G	0.01256	0.01352	0.573	0.9282	0.1323	0.7162	1.203	0.0121	0.01256	0.7301	0.9626	0.1105	0.7752	1.195	0.5315	0.5315	0.9483	0.9483	0.8328	0
1	chr1_32204476	32204476	A	G	0.02346	0.02275	0.754	1.032	0.0997	0.8486	1.254	0.02252	0.02458	0.264	0.9141	0.08045	0.7807	1.07	0.5026	0.5026	0.9589	0.9589	0.3437	0
1	chr1_32205180	32205180	A	T	0.03912	0.04203	0.3256	0.928	0.07606	0.7994	1.077	0.04289	0.03957	0.1705	1.088	0.06146	0.9644	1.227	0.6528	0.8885	1.0217	1.0112	0.1038	62.21
1	chr1_32256590	32256590	A	G	0.03339	0.03596	0.3518	0.9261	0.08243	0.788	1.089	0.03762	0.03905	0.547	0.962	0.06441	0.8479	1.091	0.2949	0.2949	0.9482	0.9482	0.7162	0
1	chr1_32264191	32264191	C	A	0.01717	0.01526	0.3134	1.127	0.1188	0.893	1.423	0.01553	0.01626	0.6395	0.9544	0.09976	0.7849	1.16	0.7727	0.7709	1.0223	1.0242	0.2839	12.91
1	chr1_32280369	32280369	A	G	0.03996	0.04287	0.3301	0.9293	0.07532	0.8017	1.077	0.04288	0.04128	0.5142	1.04	0.06079	0.9236	1.172	0.9129	0.8818	0.9948	0.9918	0.2449	26.04
1	chr1_32667609	32667609	A	G	0.03051	0.03052	0.9981	0.9998	0.08712	0.8429	1.186	0.03142	0.03161	0.9297	0.9939	0.06982	0.8667	1.14	0.9443	0.9443	0.9962	0.9962	0.9577	0
1	chr1_3280253	3280253	A	G	0.03341	0.03574	0.3934	0.9323	0.08215	0.7936	1.095	0.04012	0.03488	0.02404	1.156	0.06446	1.019	1.312	0.214	0.6856	1.065	1.0444	0.0394	76.43
1	chr1_33234307	33234307	G	A	0.02812	0.02987	0.4866	0.9397	0.08942	0.7886	1.12	0.03191	0.0277	0.04279	1.157	0.07202	1.005	1.332	0.254	0.6398	1.0661	1.0498	0.07	69.54
1	chr1_33236285	33236285	A	G	0.03314	0.03685	0.1806	0.8959	0.08212	0.7627	1.052	0.03313	0.03232	0.709	1.026	0.06924	0.8959	1.175	0.5623	0.6043	0.9698	0.9657	0.2068	37.25
1	chr1_3328659	3328659	A	G	0.02106	0.02107	0.9941	0.9992	0.1043	0.8144	1.226	0.02201	0.02045	0.3752	1.078	0.08476	0.913	1.273	0.2789	0.2789	1.0579	1.0579	0.8195	0
1	chr1_3331193	3331193	A	G	0.01712	0.02077	0.07488	0.8212	0.1108	0.6609	1.02	0.01769	0.02123	0.03557	0.8305	0.08848	0.6983	0.9878	0.005965	0.005965	0.8269	0.8269	0.9367	0
1	chr1_33480161	33480161	A	G	0.01388	0.01604	0.2363	0.8635	0.124	0.6771	1.101	0.01323	0.01413	0.5283	0.9359	0.105	0.7619	1.15	0.2126	0.2126	0.905	0.905	0.6202	0
1	chr1_33547930	33547930	G	C	0.02083	0.0239	0.1667	0.8688	0.1018	0.7116	1.061	0.02194	0.02216	0.899	0.9895	0.08306	0.8409	1.164	0.3311	0.3311	0.9394	0.9394	0.3221	0
1	chr1_33957267	33957267	G	A	0.01843	0.01688	0.4317	1.094	0.1137	0.875	1.367	0.01677	0.01686	0.9562	0.9948	0.09487	0.826	1.198	0.6426	0.6426	1.0344	1.0344	0.5209	0
1	chr1_33999455	33999455	A	G	0.01424	0.01782	0.05786	0.7961	0.1205	0.6287	1.008	0.0143	0.01459	0.838	0.9793	0.1022	0.8015	1.197	0.1676	0.2661	0.898	0.8917	0.1899	41.8
1	chr1_34003176	34003176	A	G	0.01603	0.0152	0.6534	1.056	0.1208	0.8332	1.338	0.01748	0.01811	0.6972	0.9647	0.09225	0.8052	1.156	0.9714	0.9714	0.9974	0.9974	0.5519	0
1	chr1_3417275	3417275	A	G	0.01962	0.02013	0.8097	0.9745	0.1074	0.7895	1.203	0.01826	0.02123	0.08007	0.8577	0.08777	0.7222	1.019	0.132	0.132	0.9027	0.9027	0.3573	0
1	chr1_3425722	3425722	A	G	0.04032	0.04182	0.6134	0.9625	0.07555	0.8301	1.116	0.03998	0.04027	0.9041	0.9925	0.06215	0.8787	1.121	0.6782	0.6782	0.9803	0.9803	0.7537	0
1	chr1_34330321	34330321	A	G	0.01196	0.01184	0.9413	1.01	0.1381	0.7706	1.324	0.01401	0.01264	0.3286	1.11	0.1066	0.9004	1.368	0.4128	0.4128	1.0716	1.0716	0.5884	0
1	chr1_34554603	34554603	G	C	0.0432	0.04067	0.3988	1.065	0.07471	0.92	1.233	0.03889	0.04457	0.01983	0.8675	0.06106	0.7697	0.9778	0.2044	0.6669	0.9418	0.9569	0.0335	77.87
1	chr1_36552858	36552858	A	C	0.01066	0.01586	0.00259	0.6686	0.1345	0.5137	0.8703	0.01449	0.01541	0.5369	0.9397	0.1006	0.7715	1.145	0.02215	0.1937	0.8317	0.802	0.0427	75.65
1	chr1_36636835	36636835	A	G	0.02657	0.02486	0.472	1.07	0.09463	0.8892	1.289	0.02611	0.02615	0.9851	0.9986	0.07647	0.8596	1.16	0.6635	0.6635	1.0262	1.0262	0.5703	0
1	chr1_36638146	36638146	A	G	0.01089	0.0107	0.8989	1.019	0.145	0.7666	1.353	0.01076	0.01101	0.8446	0.9772	0.1176	0.7761	1.23	0.9438	0.9438	0.9936	0.9936	0.8225	0
1	chr1_36764770	36764770	G	A	0.0371	0.04246	0.06766	0.8688	0.077	0.7471	1.01	0.04298	0.04305	0.978	0.9983	0.06023	0.8872	1.123	0.2511	0.3619	0.947	0.939	0.1552	50.5
1	chr1_36931973	36931973	A	G	0.02076	0.01981	0.6523	1.049	0.1064	0.8516	1.292	0.02103	0.02367	0.146	0.8862	0.08314	0.753	1.043	0.3781	0.3781	0.96	0.96	0.418	0
1	chr1_36932272	36932272	A	C	0.02309	0.02117	0.3836	1.093	0.1018	0.8951	1.334	0.0196	0.02248	0.1004	0.8697	0.08505	0.7361	1.027	0.4842	0.7778	0.9554	0.9683	0.0849	66.31
1	chr1_38188748	38188748	A	G	0.01723	0.01509	0.2575	1.144	0.1188	0.9063	1.444	0.01727	0.01444	0.06396	1.199	0.09826	0.9893	1.454	0.03195	0.03195	1.1763	1.1763	0.7607	0
1	chr1_38197170	38197170	A	G	0.0201	0.02034	0.9113	0.9882	0.1065	0.8021	1.218	0.01854	0.01678	0.2736	1.107	0.09284	0.9228	1.328	0.452	0.452	1.054	1.054	0.4217	0
1	chr1_38357078	38357078	G	A	0.01352	0.01289	0.7138	1.049	0.1312	0.8114	1.357	0.01408	0.01295	0.4242	1.088	0.1058	0.8844	1.339	0.3956	0.3956	1.0725	1.0725	0.8285	0
1	chr1_38624129	38624129	A	G	0.01436	0.01478	0.8158	0.9713	0.1251	0.7601	1.241	0.01359	0.01615	0.08134	0.8388	0.1009	0.6883	1.022	0.1331	0.1331	0.8887	0.8887	0.3615	0
1	chr1_39797491	39797491	A	G	0.02094	0.01834	0.2111	1.144	0.108	0.9262	1.414	0.0167	0.02185	0.00206	0.7602	0.08922	0.6383	0.9055	0.1151	0.7159	0.8973	0.9283	0.0035	88.25
1	chr1_39802283	39802283	C	G	0.03063	0.02956	0.6759	1.037	0.08766	0.8736	1.232	0.03184	0.02981	0.3357	1.07	0.07067	0.9319	1.229	0.3147	0.3147	1.0569	1.0569	0.7808	0
1	chr1_39833826	39833826	A	T	0.01304	0.01205	0.5535	1.083	0.1345	0.832	1.41	0.01083	0.01225	0.2731	0.8824	0.1143	0.7053	1.104	0.6526	0.731	0.9615	0.9656	0.2458	25.75
1	chr1_39951243	39951243	A	G	0.01184	0.01038	0.349	1.143	0.1429	0.8638	1.513	0.01033	0.01038	0.9689	0.9953	0.1205	0.786	1.26	0.5666	0.5666	1.0542	1.0542	0.4592	0
1	chr1_40668255	40668255	C	G	0.03542	0.03312	0.4	1.072	0.08231	0.912	1.259	0.0363	0.03629	0.9957	1	0.06522	0.8803	1.137	0.5999	0.5999	1.0272	1.0272	0.5079	0
1	chr1_40702974	40702974	A	C	0.03733	0.03512	0.4285	1.066	0.08014	0.9106	1.247	0.03849	0.03832	0.9399	1.005	0.06348	0.8872	1.138	0.5777	0.5777	1.0281	1.0281	0.5644	0
1	chr1_40705399	40705399	G	A	0.03745	0.03513	0.4074	1.069	0.08008	0.9134	1.25	0.03864	0.03847	0.945	1.004	0.06336	0.8871	1.137	0.5711	0.5711	1.0285	1.0285	0.539	0
1	chr1_40705427	40705427	G	C	0.01962	0.02401	0.04571	0.8136	0.1034	0.6643	0.9964	0.02109	0.02372	0.1435	0.8864	0.08245	0.7542	1.042	0.01697	0.01697	0.8574	0.8574	0.517	0
1	chr1_40705726	40705726	T	A	0.03984	0.03953	0.914	1.008	0.07674	0.8675	1.172	0.03794	0.03925	0.5772	0.9653	0.06331	0.8527	1.093	0.7157	0.7157	0.9824	0.9824	0.6635	0
1	chr1_40768344	40768344	A	G	0.03015	0.02851	0.5163	1.059	0.08875	0.8902	1.261	0.02944	0.02817	0.5356	1.046	0.07299	0.9068	1.207	0.3755	0.3755	1.0512	1.0512	0.9144	0
1	chr1_40980559	40980559	A	G	0.02261	0.02484	0.3289	0.9082	0.09869	0.7484	1.102	0.02385	0.02497	0.5507	0.9539	0.07902	0.8171	1.114	0.2819	0.2819	0.9358	0.9358	0.6978	0
1	chr1_41486245	41486245	A	G	0.0396	0.03942	0.9504	1.005	0.07691	0.8642	1.168	0.04331	0.04222	0.6599	1.027	0.06031	0.9124	1.156	0.6983	0.6983	1.0186	1.0186	0.8247	0
1	chr1_41745770	41745770	G	A	0.04056	0.04016	0.8931	1.01	0.07612	0.8703	1.173	0.04338	0.04191	0.553	1.036	0.06041	0.9208	1.167	0.5893	0.5893	1.0259	1.0259	0.7937	0
1	chr1_42049603	42049603	A	G	0.01496	0.01593	0.5972	0.9377	0.1217	0.7388	1.19	0.01217	0.01328	0.4197	0.9159	0.1088	0.74	1.134	0.34	0.34	0.9255	0.9255	0.8854	0
1	chr1_42630367	42630367	G	A	0.01161	0.01436	0.1055	0.8059	0.1336	0.6203	1.047	0.01047	0.01288	0.06589	0.8113	0.1139	0.649	1.014	0.01448	0.01448	0.809	0.809	0.9697	0
1	chr1_43215930	43215930	A	G	0.03661	0.0391	0.3849	0.934	0.07863	0.8006	1.09	0.03481	0.03426	0.8032	1.017	0.06682	0.892	1.159	0.7113	0.7113	0.9813	0.9813	0.4093	0
1	chr1_43296195	43296195	A	G	0.03267	0.03543	0.3106	0.9195	0.08279	0.7818	1.081	0.03545	0.03129	0.05811	1.138	0.06814	0.9955	1.3	0.4119	0.7936	1.0441	1.0283	0.0468	74.71
1	chr1_43308310	43308310	A	G	0.01029	0.01415	0.0196	0.7243	0.1388	0.5518	0.9507	0.01033	0.01256	0.08452	0.8204	0.1149	0.6549	1.028	0.004969	0.004969	0.7799	0.7799	0.4893	0
1	chr1_43308451	43308451	G	A	0.01376	0.01289	0.6137	1.068	0.1306	0.8269	1.38	0.01493	0.01241	0.07559	1.206	0.1057	0.9806	1.484	0.09019	0.09019	1.1494	1.1494	0.4695	0
1	chr1_43805240	43805240	G	A	0.02249	0.01771	0.02254	1.276	0.1071	1.034	1.574	0.01797	0.01912	0.4858	0.9389	0.09039	0.7865	1.121	0.3499	0.5794	1.0667	1.0887	0.0286	79.13
1	chr1_43805737	43805737	A	G	0.01376	0.01636	0.1565	0.8392	0.1238	0.6584	1.07	0.01458	0.01499	0.7786	0.972	0.1011	0.7973	1.185	0.2656	0.2656	0.9165	0.9165	0.358	0
1	chr1_43812255	43812255	G	A	0.02548	0.02725	0.4616	0.9334	0.09366	0.7769	1.121	0.02611	0.02544	0.729	1.027	0.07701	0.8832	1.194	0.8414	0.8414	0.9882	0.9882	0.4306	0
1	chr1_43906169	43906169	A	G	0.03183	0.02705	0.05828	1.183	0.08869	0.9939	1.407	0.02824	0.03271	0.03251	0.8592	0.07104	0.7475	0.9876	0.6293	0.9813	0.9736	1.0037	0.0049	87.37
1	chr1_43917083	43917083	A	G	0.02692	0.02788	0.6942	0.9645	0.09184	0.8056	1.155	0.02703	0.02536	0.3923	1.068	0.07647	0.919	1.24	0.6823	0.6823	1.0243	1.0243	0.3937	0
1	chr1_44058143	44058143	A	G	0.02931	0.02788	0.5664	1.053	0.08984	0.8829	1.256	0.03043	0.02536	0.01188	1.206	0.07454	1.042	1.396	0.02139	0.05537	1.1411	1.1374	0.2452	25.96
1	chr1_44595392	44595392	G	A	0.01436	0.01488	0.7695	0.9641	0.1249	0.7547	1.231	0.01267	0.01475	0.1408	0.8568	0.105	0.6974	1.053	0.1885	0.1885	0.8997	0.8997	0.4696	0
1	chr1_45800146	45800146	A	G	0.01866	0.02023	0.4497	0.9211	0.1087	0.7443	1.14	0.01918	0.01904	0.9357	1.007	0.08911	0.8458	1.199	0.6754	0.6754	0.9716	0.9716	0.5259	0
1	chr1_45800167	45800167	A	G	0.01866	0.02023	0.4497	0.9211	0.1087	0.7443	1.14	0.01918	0.01904	0.9357	1.007	0.08911	0.8458	1.199	0.6754	0.6754	0.9716	0.9716	0.5259	0
1	chr1_46049849	46049849	G	C	0.02022	0.01824	0.3348	1.111	0.1091	0.8971	1.376	0.02059	0.01865	0.2528	1.106	0.08816	0.9305	1.315	0.1348	0.1348	1.108	1.108	0.9743	0
1	chr1_46073517	46073517	A	G	0.0115	0.01258	0.5067	0.9126	0.1378	0.6967	1.196	0.01288	0.01249	0.772	1.032	0.1091	0.8335	1.278	0.8527	0.8527	0.9842	0.9842	0.4842	0
1	chr1_46086436	46086436	G	A	0.03075	0.02526	0.02597	1.224	0.09095	1.024	1.463	0.02654	0.02979	0.1066	0.8878	0.07379	0.7683	1.026	0.8825	0.8169	1.0085	1.0379	0.0061	86.7
1	chr1_46195433	46195433	A	G	0.0146	0.0192	0.01778	0.7569	0.1179	0.6008	0.9536	0.01776	0.02203	0.01237	0.8025	0.08813	0.6752	0.9538	0.00064	0.00064	0.7858	0.7858	0.6911	0
1	chr1_46476587	46476587	A	C	0.01508	0.0195	0.02414	0.7697	0.1164	0.6128	0.9669	0.01656	0.0174	0.5928	0.9508	0.09439	0.7902	1.144	0.06702	0.1673	0.8743	0.8649	0.1585	49.7
1	chr1_46512289	46512289	G	A	0.02262	0.02149	0.6073	1.054	0.102	0.8629	1.287	0.02222	0.02107	0.5179	1.056	0.08391	0.8956	1.244	0.4071	0.4071	1.0552	1.0552	0.9885	0
1	chr1_46646780	46646780	G	A	0.01424	0.01237	0.2752	1.153	0.1308	0.8925	1.49	0.01295	0.01171	0.3562	1.108	0.1108	0.8914	1.376	0.1586	0.1586	1.1266	1.1266	0.8164	0
1	chr1_46768970	46768970	A	C	0.01809	0.02101	0.1612	0.8586	0.1089	0.6937	1.063	0.02045	0.0199	0.7499	1.028	0.0868	0.8672	1.219	0.5328	0.5721	0.9585	0.9508	0.196	40.19
1	chr1_46874246	46874246	A	G	0.01807	0.02066	0.2111	0.8724	0.1092	0.7043	1.081	0.01932	0.01967	0.8364	0.9819	0.08822	0.826	1.167	0.3438	0.3438	0.9371	0.9371	0.3996	0
1	chr1_46877284	46877284	C	A	0.01795	0.02055	0.2071	0.871	0.1095	0.7028	1.08	0.01918	0.01928	0.9527	0.9947	0.08883	0.8358	1.184	0.4003	0.4003	0.9436	0.9436	0.3463	0
1	chr1_47024454	47024454	A	G	0.0158	0.01698	0.5355	0.9294	0.1182	0.7372	1.172	0.01635	0.01857	0.1626	0.8781	0.09318	0.7315	1.054	0.1391	0.1391	0.8974	0.8974	0.706	0
1	chr1_47138637	47138637	A	G	0.02477	0.02348	0.5754	1.056	0.0976	0.8723	1.279	0.02484	0.02349	0.4723	1.059	0.07952	0.906	1.237	0.362	0.362	1.0578	1.0578	0.982	0
1	chr1_47139117	47139117	A	T	0.03195	0.02914	0.2759	1.099	0.08703	0.927	1.304	0.02781	0.03137	0.08435	0.8832	0.07201	0.7669	1.017	0.5239	0.852	0.9653	0.9798	0.053	73.3
1	chr1_47653037	47653037	A	G	0.04387	0.04386	0.9967	1	0.07321	0.8666	1.155	0.045	0.04604	0.6827	0.9764	0.05851	0.8706	1.095	0.7498	0.7498	0.9855	0.9855	0.7988	0
1	chr1_47689696	47689696	G	A	0.01316	0.0108	0.146	1.222	0.1379	0.9323	1.601	0.01076	0.01054	0.8603	1.021	0.1189	0.8089	1.289	0.2794	0.2794	1.1023	1.1023	0.3237	0
1	chr1_4772535	4772535	A	G	0.02514	0.02705	0.424	0.9275	0.09417	0.7712	1.115	0.02774	0.02848	0.7113	0.9731	0.07378	0.842	1.124	0.4331	0.4331	0.9555	0.9555	0.6883	0
1	chr1_47726087	47726087	G	A	0.02824	0.02704	0.6271	1.045	0.09135	0.874	1.25	0.02703	0.03044	0.09388	0.8849	0.07304	0.7669	1.021	0.3141	0.5599	0.9442	0.953	0.1551	50.53
1	chr1_47838652	47838652	G	A	0.04164	0.03795	0.2068	1.102	0.07661	0.9479	1.28	0.04387	0.04074	0.203	1.08	0.0607	0.9592	1.217	0.0749	0.0749	1.0884	1.0884	0.8365	0
1	chr1_48695081	48695081	A	G	0.01041	0.01164	0.434	0.8935	0.144	0.6738	1.185	0.0109	0.01062	0.8226	1.027	0.1183	0.8144	1.295	0.7472	0.7472	0.971	0.971	0.4549	0
1	chr1_48703362	48703362	C	A	0.01328	0.01415	0.6179	0.9377	0.129	0.7282	1.207	0.0138	0.01405	0.8619	0.9821	0.1041	0.8008	1.204	0.654	0.654	0.9643	0.9643	0.7802	0
1	chr1_48708228	48708228	A	C	0.01029	0.01164	0.3893	0.8831	0.1444	0.6654	1.172	0.0109	0.01069	0.8703	1.019	0.1181	0.8088	1.285	0.6733	0.6733	0.9622	0.9622	0.4429	0
1	chr1_50416930	50416930	G	A	0.02932	0.02863	0.783	1.025	0.08931	0.8603	1.221	0.03014	0.02692	0.1133	1.123	0.07348	0.9727	1.297	0.1631	0.1631	1.0824	1.0824	0.4298	0
1	chr1_51826853	51826853	G	A	0.01974	0.02117	0.4999	0.931	0.106	0.7563	1.146	0.01868	0.02091	0.1881	0.8912	0.08758	0.7506	1.058	0.1489	0.1489	0.9071	0.9071	0.7507	0
1	chr1_51826921	51826921	G	A	0.01867	0.01824	0.831	1.024	0.1113	0.8233	1.274	0.01953	0.01826	0.4453	1.071	0.08971	0.8982	1.277	0.466	0.466	1.0522	1.0522	0.7536	0
1	chr1_51860059	51860059	A	G	0.02201	0.01824	0.07185	1.212	0.1068	0.9828	1.494	0.02109	0.02021	0.6143	1.044	0.08584	0.8825	1.236	0.1288	0.1558	1.107	1.1098	0.2762	15.67
1	chr1_52260518	52260518	A	G	0.01843	0.01771	0.7216	1.041	0.1124	0.835	1.297	0.01882	0.0192	0.8217	0.9801	0.08931	0.8227	1.168	0.9632	0.9632	1.0032	1.0032	0.6746	0
1	chr1_52703169	52703169	G	A	0.03207	0.03852	0.01997	0.8269	0.08179	0.7044	0.9707	0.03363	0.03874	0.02483	0.8636	0.06542	0.7596	0.9817	0.001364	0.001364	0.8491	0.8491	0.6784	0
1	chr1_52704330	52704330	C	A	0.04637	0.04258	0.22	1.093	0.07268	0.9481	1.261	0.04631	0.04692	0.8123	0.9863	0.05789	0.8805	1.105	0.5647	0.577	1.0264	1.0286	0.2689	18.18
1	chr1_52823546	52823546	G	C	0.03056	0.03564	0.05903	0.853	0.08429	0.7231	1.006	0.03301	0.03592	0.1911	0.9163	0.06693	0.8036	1.045	0.02811	0.02811	0.8913	0.8913	0.506	0
1	chr1_53153432	53153432	G	A	0.0274	0.02411	0.1648	1.14	0.09458	0.9474	1.373	0.02335	0.02209	0.4864	1.059	0.08195	0.9016	1.243	0.151	0.151	1.093	1.093	0.5559	0
1	chr1_53535477	53535477	A	G	0.01137	0.01342	0.2172	0.8454	0.1363	0.6473	1.104	0.01316	0.01303	0.9259	1.01	0.1073	0.8185	1.246	0.4906	0.4952	0.9435	0.9426	0.3051	4.92
1	chr1_53535499	53535499	A	G	0.03021	0.03002	0.9403	1.007	0.08773	0.8476	1.195	0.02896	0.03328	0.04119	0.8663	0.07033	0.7548	0.9944	0.1229	0.3	0.9188	0.9255	0.1807	44.18
1	chr1_53712727	53712727	A	G	0.03589	0.02862	0.005794	1.264	0.08502	1.07	1.493	0.03609	0.03161	0.04248	1.147	0.0677	1.005	1.31	0.0009623	0.0009623	1.1911	1.1911	0.3715	0
1	chr1_53927173	53927173	A	G	0.01412	0.015	0.6252	0.9406	0.1253	0.7358	1.202	0.01486	0.01398	0.5437	1.064	0.1025	0.8706	1.301	0.8737	0.8737	1.0127	1.0127	0.4464	0
1	chr1_53930352	53930352	A	G	0.01352	0.01478	0.4771	0.9136	0.1272	0.7121	1.172	0.01408	0.0135	0.6833	1.044	0.1047	0.8501	1.281	0.8935	0.8935	0.9892	0.9892	0.418	0
1	chr1_54059857	54059857	G	A	0.01292	0.01363	0.6813	0.9476	0.1311	0.7329	1.225	0.01415	0.01343	0.6126	1.054	0.1047	0.8588	1.295	0.8916	0.8916	1.0112	1.0112	0.5259	0
1	chr1_54477873	54477873	A	G	0.02501	0.02789	0.2305	0.8938	0.09367	0.7439	1.074	0.02689	0.02757	0.7335	0.9748	0.07495	0.8416	1.129	0.3102	0.3102	0.9423	0.9423	0.4696	0
1	chr1_55068354	55068354	A	G	0.0122	0.01259	0.8139	0.9686	0.1355	0.7427	1.263	0.01295	0.01483	0.1876	0.8717	0.1043	0.7105	1.069	0.2353	0.2353	0.9066	0.9066	0.5376	0
1	chr1_55074683	55074683	A	C	0.02369	0.02526	0.4975	0.9363	0.09711	0.774	1.133	0.02462	0.02458	0.9821	1.002	0.07874	0.8585	1.169	0.6839	0.6839	0.9754	0.9754	0.5875	0
1	chr1_55085562	55085562	G	C	0.02797	0.02811	0.9568	0.9951	0.0913	0.832	1.19	0.02771	0.02601	0.3993	1.067	0.07715	0.9174	1.241	0.5436	0.5436	1.0364	1.0364	0.5595	0
1	chr1_55085608	55085608	A	G	0.02748	0.02643	0.6652	1.041	0.09264	0.8681	1.248	0.0273	0.02498	0.2344	1.096	0.07683	0.9425	1.274	0.232	0.232	1.0732	1.0732	0.6688	0
1	chr1_55134585	55134585	G	A	0.01256	0.01499	0.1659	0.836	0.1294	0.6488	1.077	0.01401	0.01295	0.4532	1.083	0.106	0.8797	1.333	0.7678	0.7621	0.9761	0.9617	0.1217	58.24
1	chr1_55182300	55182300	T	A	0.02752	0.0304	0.2524	0.9026	0.08959	0.7572	1.076	0.03241	0.03379	0.5262	0.9577	0.06817	0.8379	1.095	0.2312	0.2312	0.9371	0.9371	0.5986	0
1	chr1_55248074	55248074	G	A	0.01448	0.01395	0.7649	1.039	0.1265	0.8104	1.331	0.01675	0.01434	0.1122	1.171	0.09926	0.9636	1.422	0.1505	0.1505	1.1188	1.1188	0.457	0
1	chr1_55451872	55451872	A	G	0.03291	0.0327	0.9384	1.007	0.0841	0.8536	1.187	0.0289	0.03269	0.07205	0.8807	0.07069	0.7667	1.012	0.1861	0.3085	0.9309	0.9345	0.2225	32.79
1	chr1_55509585	55509585	A	G	0.0152	0.01488	0.8648	1.021	0.1231	0.8023	1.3	0.01705	0.01389	0.03614	1.232	0.09959	1.013	1.497	0.08276	0.1661	1.1438	1.1373	0.2355	28.96
1	chr1_56962821	56962821	G	A	0.0304	0.0289	0.557	1.053	0.08835	0.8858	1.252	0.02901	0.03075	0.403	0.9419	0.07163	0.8185	1.084	0.7787	0.7787	0.9845	0.9845	0.3269	0
1	chr1_56965664	56965664	A	G	0.02883	0.02799	0.7335	1.031	0.09014	0.8642	1.23	0.02753	0.02989	0.2456	0.9187	0.07304	0.7962	1.06	0.491	0.491	0.9617	0.9617	0.3202	0
1	chr1_56966350	56966350	G	A	0.02884	0.02799	0.7314	1.031	0.09014	0.8644	1.231	0.02753	0.02989	0.2464	0.9188	0.07304	0.7963	1.06	0.4917	0.4917	0.9617	0.9617	0.3207	0
1	chr1_57224387	57224387	T	A	0.01209	0.01227	0.9158	0.9857	0.1367	0.7541	1.288	0.01302	0.01257	0.7388	1.037	0.1086	0.8381	1.283	0.8443	0.8443	1.0168	1.0168	0.7714	0
1	chr1_57254697	57254697	A	G	0.01149	0.01154	0.9754	0.9957	0.1405	0.756	1.311	0.01352	0.01522	0.2402	0.8866	0.1025	0.7252	1.084	0.3337	0.3337	0.9231	0.9231	0.5046	0
1	chr1_58757915	58757915	A	G	0.01916	0.02117	0.3402	0.9031	0.1069	0.7324	1.114	0.01903	0.01811	0.5726	1.052	0.09044	0.8814	1.256	0.851	0.8429	0.9871	0.9851	0.2758	15.82
1	chr1_58913654	58913654	A	G	0.04379	0.04423	0.885	0.9895	0.07305	0.8575	1.142	0.045	0.043	0.4233	1.049	0.05952	0.9333	1.179	0.5949	0.5949	1.0248	1.0248	0.5355	0
1	chr1_58999853	58999853	G	A	0.02034	0.01866	0.4163	1.092	0.1083	0.8831	1.35	0.01925	0.02216	0.09263	0.8658	0.08573	0.7319	1.024	0.4159	0.7459	0.9468	0.9632	0.0929	64.59
1	chr1_5964854	5964854	A	G	0.02142	0.01857	0.1735	1.157	0.1071	0.9378	1.427	0.01868	0.01896	0.8646	0.9848	0.08975	0.826	1.174	0.457	0.4938	1.0525	1.0562	0.2488	24.81
1	chr1_5993313	5993313	G	A	0.0189	0.01951	0.7702	0.9686	0.1092	0.7819	1.2	0.01811	0.0185	0.816	0.979	0.09098	0.8191	1.17	0.7142	0.7142	0.9747	0.9747	0.9401	0
1	chr1_60466808	60466808	A	G	0.01488	0.01556	0.7125	0.9558	0.1227	0.7515	1.216	0.01353	0.01525	0.2378	0.886	0.1025	0.7247	1.083	0.2533	0.2533	0.914	0.914	0.6353	0
1	chr1_61921034	61921034	A	G	0.01651	0.01258	0.02766	1.318	0.1257	1.03	1.686	0.01366	0.01491	0.3853	0.9146	0.1028	0.7477	1.119	0.4725	0.6365	1.0588	1.0901	0.0244	80.25
1	chr1_6215695	6215695	A	G	0.0134	0.01457	0.5067	0.9186	0.1279	0.715	1.18	0.01295	0.01506	0.1399	0.8579	0.1039	0.6998	1.052	0.1179	0.1179	0.8815	0.8815	0.6782	0
1	chr1_62257036	62257036	C	A	0.02242	0.02216	0.9091	1.012	0.1016	0.829	1.235	0.01873	0.02184	0.07047	0.8549	0.08674	0.7212	1.013	0.1942	0.3363	0.9179	0.9225	0.2067	37.29
1	chr1_62594677	62594677	G	A	0.02309	0.02086	0.3087	1.11	0.1022	0.9082	1.355	0.02618	0.02279	0.07227	1.153	0.07925	0.9871	1.347	0.04082	0.04082	1.1367	1.1367	0.7688	0
1	chr1_62676284	62676284	A	G	0.02692	0.02327	0.1185	1.161	0.09581	0.9624	1.401	0.02731	0.02544	0.3384	1.076	0.07623	0.9264	1.249	0.08506	0.08506	1.1082	1.1082	0.5346	0
1	chr1_6272078	6272078	A	G	0.03237	0.03671	0.1139	0.8778	0.08248	0.7468	1.032	0.03714	0.04119	0.089	0.8978	0.06342	0.7929	1.017	0.02084	0.02084	0.8903	0.8903	0.8286	0
1	chr1_63191777	63191777	A	G	0.0219	0.02096	0.6677	1.045	0.1034	0.8536	1.28	0.02187	0.02185	0.9937	1.001	0.08343	0.8497	1.178	0.7821	0.7821	1.0181	1.0181	0.7461	0
1	chr1_63201577	63201577	A	G	0.04451	0.04235	0.479	1.053	0.07347	0.9121	1.217	0.04232	0.04206	0.9182	1.006	0.06069	0.8934	1.133	0.6005	0.6005	1.0248	1.0248	0.6318	0
1	chr1_63591129	63591129	G	A	0.02285	0.02282	0.9878	1.002	0.1004	0.8227	1.219	0.02379	0.02147	0.2013	1.111	0.08225	0.9454	1.305	0.3161	0.3161	1.0659	1.0659	0.4263	0
1	chr1_6592800	6592800	G	A	0.03242	0.03145	0.7105	1.032	0.08518	0.8734	1.22	0.03213	0.02669	0.008488	1.21	0.07266	1.05	1.396	0.02536	0.1393	1.1316	1.1244	0.1552	50.49
1	chr1_6615469	6615469	C	G	0.04762	0.0457	0.5439	1.044	0.071	0.9084	1.2	0.0436	0.04721	0.1538	0.9199	0.05858	0.8201	1.032	0.4756	0.6729	0.9683	0.9738	0.1692	47.1
1	chr1_6631157	6631157	G	A	0.0207	0.02306	0.282	0.8954	0.1027	0.7321	1.095	0.02073	0.02482	0.02453	0.832	0.08191	0.7086	0.9769	0.01526	0.01526	0.8561	0.8561	0.5761	0
1	chr1_6634764	6634764	G	A	0.02285	0.026	0.175	0.8763	0.09746	0.7239	1.061	0.02321	0.02653	0.0797	0.8718	0.07837	0.7476	1.017	0.02688	0.02688	0.8736	0.8736	0.9672	0
1	chr1_6634901	6634901	C	A	0.0207	0.02306	0.282	0.8954	0.1027	0.7321	1.095	0.02073	0.02482	0.02453	0.832	0.08191	0.7086	0.9769	0.01526	0.01526	0.8561	0.8561	0.5761	0
1	chr1_6636662	6636662	G	A	0.0207	0.02306	0.2831	0.8956	0.1027	0.7323	1.095	0.02073	0.02482	0.02453	0.832	0.08191	0.7086	0.9769	0.01531	0.01531	0.8562	0.8562	0.575	0
1	chr1_6638995	6638995	A	G	0.009332	0.01122	0.2139	0.8305	0.1496	0.6194	1.114	0.01182	0.01046	0.2883	1.132	0.1166	0.9005	1.422	0.9398	0.9138	1.007	0.9834	0.1025	62.49
1	chr1_67327894	67327894	G	A	0.03015	0.02904	0.6603	1.04	0.08837	0.8743	1.236	0.02738	0.02677	0.7554	1.024	0.07518	0.8834	1.186	0.4554	0.4554	1.0307	1.0307	0.9982	0
1	chr1_67560956	67560956	G	A	0.01795	0.01971	0.3894	0.9093	0.1105	0.7322	1.129	0.01705	0.01865	0.322	0.9128	0.09211	0.7621	1.093	0.1896	0.1896	0.9114	0.9114	0.9787	0
1	chr1_67685387	67685387	A	G	0.01843	0.02002	0.4386	0.9188	0.1094	0.7416	1.138	0.01869	0.01717	0.3499	1.09	0.09211	0.9099	1.306	0.8281	0.8974	1.0154	1.011	0.2322	29.94
1	chr1_68614320	68614320	A	G	0.03637	0.03805	0.5543	0.9542	0.07923	0.817	1.115	0.03064	0.03395	0.1246	0.8995	0.06901	0.7857	1.03	0.1221	0.1221	0.9227	0.9227	0.5742	0
1	chr1_71440052	71440052	G	A	0.03758	0.03585	0.5392	1.05	0.07964	0.8984	1.227	0.0373	0.03722	0.9753	1.002	0.06441	0.8832	1.137	0.6823	0.6823	1.0207	1.0207	0.6478	0
1	chr1_74506942	74506942	A	G	0.04056	0.04099	0.8859	0.9892	0.07577	0.8527	1.148	0.03821	0.03699	0.5991	1.034	0.06416	0.9121	1.173	0.7603	0.7603	1.0151	1.0151	0.6555	0
1	chr1_74507315	74507315	A	G	0.04056	0.04099	0.8859	0.9892	0.07577	0.8527	1.148	0.03821	0.03699	0.5991	1.034	0.06416	0.9121	1.173	0.7603	0.7603	1.0151	1.0151	0.6555	0
1	chr1_74905205	74905205	A	G	0.02979	0.03324	0.1891	0.8932	0.08604	0.7546	1.057	0.02887	0.03192	0.1451	0.9017	0.07106	0.7845	1.036	0.05015	0.05015	0.8982	0.8982	0.9324	0
1	chr1_74929170	74929170	G	A	0.04188	0.04235	0.8754	0.9884	0.07461	0.8539	1.144	0.04267	0.03793	0.04839	1.131	0.06222	1.001	1.277	0.1558	0.3554	1.0702	1.064	0.1654	48.04
1	chr1_75913826	75913826	A	G	0.01866	0.01908	0.8396	0.9779	0.1102	0.7881	1.214	0.02073	0.01732	0.04129	1.201	0.08983	1.007	1.432	0.1464	0.3772	1.1064	1.0945	0.1483	52.14
1	chr1_76106675	76106675	A	G	0.04355	0.04161	0.5217	1.049	0.07417	0.9068	1.213	0.04437	0.03816	0.01067	1.17	0.0616	1.037	1.32	0.01765	0.04129	1.119	1.1165	0.2575	22
1	chr1_76253229	76253229	T	A	0.01364	0.01373	0.9593	0.9934	0.129	0.7716	1.279	0.01444	0.01553	0.4597	0.9285	0.1004	0.7626	1.13	0.5388	0.5388	0.9525	0.9525	0.6794	0
1	chr1_76269460	76269460	A	G	0.02381	0.01918	0.0326	1.247	0.1035	1.018	1.528	0.0242	0.02411	0.9633	1.004	0.07945	0.8589	1.173	0.1807	0.3435	1.088	1.1076	0.0967	63.76
1	chr1_7723593	7723593	G	A	0.02225	0.02484	0.2554	0.8934	0.09912	0.7357	1.085	0.02363	0.02162	0.2666	1.096	0.0822	0.9326	1.287	0.8946	0.9763	1.0084	0.997	0.1125	60.31
1	chr1_7724045	7724045	G	A	0.01222	0.01145	0.635	1.068	0.1386	0.814	1.401	0.0109	0.01179	0.4943	0.9243	0.1152	0.7375	1.158	0.8242	0.8242	0.9805	0.9805	0.4227	0
1	chr1_77685042	77685042	G	A	0.0508	0.04937	0.6612	1.031	0.06872	0.9007	1.179	0.05117	0.04926	0.4768	1.041	0.05633	0.9321	1.162	0.4047	0.4047	1.037	1.037	0.9135	0
1	chr1_78034049	78034049	G	C	0.01723	0.01804	0.6823	0.9544	0.114	0.7634	1.193	0.01954	0.01717	0.1489	1.141	0.09122	0.9539	1.364	0.3825	0.5282	1.0642	1.0573	0.2213	33.15
1	chr1_78098403	78098403	G	A	0.04247	0.04078	0.57	1.044	0.07498	0.9009	1.209	0.04607	0.04067	0.02997	1.139	0.06009	1.013	1.282	0.04044	0.04044	1.1009	1.1009	0.3647	0
1	chr1_78194300	78194300	A	G	0.02297	0.0217	0.5647	1.06	0.1013	0.8691	1.293	0.02208	0.02193	0.9339	1.007	0.08316	0.8555	1.185	0.6673	0.6673	1.028	1.028	0.6955	0
1	chr1_7913029	7913029	G	A	0.03087	0.03103	0.9513	0.9947	0.08652	0.8396	1.179	0.03205	0.0334	0.5349	0.9584	0.06854	0.8379	1.096	0.6002	0.6002	0.9722	0.9722	0.7363	0
1	chr1_7913445	7913445	A	G	0.03043	0.03082	0.8819	0.9872	0.08701	0.8324	1.171	0.03191	0.03317	0.5623	0.961	0.06873	0.8398	1.1	0.5851	0.5851	0.971	0.971	0.8083	0
1	chr1_82456381	82456381	A	G	0.01651	0.01855	0.2999	0.8881	0.1146	0.7095	1.112	0.01507	0.01693	0.2231	0.8883	0.09723	0.7342	1.075	0.1099	0.1099	0.8882	0.8882	0.9988	0
1	chr1_83311835	83311835	A	G	0.04807	0.04581	0.4787	1.052	0.07112	0.9148	1.209	0.04952	0.04918	0.8965	1.007	0.05657	0.9017	1.126	0.589	0.589	1.0242	1.0242	0.6305	0
1	chr1_84112571	84112571	A	G	0.0396	0.03438	0.06423	1.158	0.07939	0.9912	1.353	0.04274	0.03754	0.03003	1.145	0.06237	1.013	1.294	0.00439	0.00439	1.1499	1.1499	0.911	0
1	chr1_84376849	84376849	A	G	0.02501	0.02904	0.09796	0.8577	0.09287	0.7149	1.029	0.02576	0.02607	0.8737	0.9879	0.07677	0.8499	1.148	0.2399	0.2959	0.9328	0.9294	0.2408	27.31
1	chr1_85028969	85028969	A	C	0.04152	0.0369	0.1114	1.131	0.07718	0.9719	1.315	0.03885	0.03621	0.2556	1.076	0.06427	0.9485	1.22	0.0579	0.0579	1.0982	1.0982	0.6196	0
1	chr1_85598596	85598596	A	G	0.01065	0.01017	0.7517	1.048	0.1476	0.7847	1.399	0.009907	0.01171	0.1528	0.8447	0.1182	0.6701	1.065	0.3597	0.457	0.919	0.924	0.2541	23.12
1	chr1_85666118	85666118	A	G	0.03649	0.03627	0.9365	1.006	0.08001	0.8603	1.177	0.03609	0.03707	0.6684	0.9726	0.06497	0.8563	1.105	0.7758	0.7758	0.9857	0.9857	0.7432	0
1	chr1_86048659	86048659	A	G	0.01304	0.013	0.9781	1.004	0.1322	0.7746	1.3	0.01267	0.01155	0.4032	1.098	0.1118	0.8819	1.367	0.5105	0.5105	1.0578	1.0578	0.6052	0
1	chr1_86289373	86289373	A	C	0.01615	0.01813	0.309	0.8889	0.1158	0.7084	1.115	0.01868	0.01694	0.2819	1.105	0.09245	0.9215	1.324	0.8341	0.9837	1.0152	1.0022	0.1419	53.64
1	chr1_86822204	86822204	A	G	0.02644	0.02956	0.2079	0.8917	0.09111	0.7458	1.066	0.02838	0.02809	0.8894	1.01	0.07365	0.8745	1.167	0.4928	0.5051	0.9615	0.96	0.2876	11.56
1	chr1_86909582	86909582	A	G	0.03123	0.03219	0.7149	0.9692	0.08556	0.8196	1.146	0.03022	0.03365	0.1092	0.8949	0.0694	0.7811	1.025	0.1408	0.1408	0.9237	0.9237	0.4691	0
1	chr1_86939130	86939130	G	A	0.01759	0.01759	0.9996	1	0.1148	0.7986	1.252	0.01917	0.01918	0.997	0.9997	0.0897	0.8385	1.192	0.9979	0.9979	0.9998	0.9998	0.9984	0
1	chr1_86965595	86965595	A	G	0.03709	0.04308	0.04196	0.8556	0.07676	0.7361	0.9945	0.03963	0.0416	0.4118	0.9506	0.06178	0.8422	1.073	0.05579	0.07075	0.9121	0.9108	0.2853	12.42
1	chr1_87040229	87040229	G	A	0.02225	0.01897	0.1222	1.177	0.1055	0.957	1.447	0.0179	0.02092	0.07266	0.8532	0.08852	0.7173	1.015	0.7032	0.985	0.9745	0.997	0.0195	81.68
1	chr1_89236120	89236120	A	C	0.028	0.02505	0.2204	1.121	0.09321	0.9338	1.346	0.02385	0.02708	0.09157	0.8775	0.07747	0.7539	1.021	0.6073	0.9107	0.9698	0.9864	0.0433	75.51
1	chr1_89414937	89414937	A	C	0.0219	0.02358	0.4499	0.9268	0.1007	0.7608	1.129	0.02569	0.0263	0.7521	0.9761	0.07665	0.8399	1.134	0.4787	0.4787	0.9577	0.9577	0.6822	0
1	chr1_89435119	89435119	A	G	0.02201	0.0218	0.923	1.01	0.1023	0.8264	1.234	0.02144	0.02513	0.04458	0.85	0.08098	0.7253	0.9962	0.1302	0.3054	0.9084	0.9161	0.1862	42.77
1	chr1_90179843	90179843	G	A	0.02193	0.02288	0.6694	0.9576	0.1014	0.785	1.168	0.02332	0.01954	0.0326	1.198	0.0848	1.015	1.415	0.1738	0.499	1.0925	1.0785	0.0902	65.17
1	chr1_90180529	90180529	A	G	0.02704	0.02673	0.8981	1.012	0.09261	0.844	1.213	0.02611	0.02926	0.1146	0.8893	0.07436	0.7687	1.029	0.2503	0.3102	0.9355	0.9376	0.2765	15.56
1	chr1_9074862	9074862	A	G	0.02048	0.02218	0.4363	0.922	0.1043	0.7516	1.131	0.02406	0.02658	0.1895	0.9027	0.07803	0.7747	1.052	0.1293	0.1293	0.9096	0.9096	0.871	0
1	chr1_9079301	9079301	A	G	0.04846	0.04654	0.5475	1.043	0.07041	0.9088	1.198	0.04373	0.04729	0.1609	0.9212	0.05852	0.8214	1.033	0.4861	0.672	0.9691	0.9742	0.175	45.64
1	chr1_908390	908390	A	G	0.01437	0.01514	0.6734	0.9488	0.1247	0.743	1.212	0.01578	0.01532	0.7583	1.031	0.09868	0.8496	1.251	0.9849	0.9849	0.9985	0.9985	0.6013	0
1	chr1_91742541	91742541	A	G	0.01364	0.01509	0.4153	0.9023	0.1263	0.7045	1.156	0.01344	0.01436	0.5216	0.9354	0.1042	0.7627	1.147	0.3114	0.3114	0.9219	0.9219	0.8258	0
1	chr1_91985828	91985828	G	A	0.03782	0.04267	0.09991	0.8818	0.07652	0.759	1.024	0.03878	0.0366	0.3491	1.062	0.06412	0.9365	1.204	0.7363	0.7619	0.9836	0.9723	0.0625	71.17
1	chr1_92163682	92163682	C	G	0.0365	0.04099	0.1216	0.8864	0.07791	0.7609	1.033	0.03871	0.03668	0.383	1.058	0.06411	0.9326	1.199	0.7608	0.7635	0.985	0.9738	0.0794	67.49
1	chr1_92445257	92445257	G	C	0.02453	0.02201	0.2647	1.117	0.09935	0.9195	1.357	0.02314	0.02396	0.6577	0.965	0.08042	0.8243	1.13	0.7216	0.7201	1.0225	1.0262	0.2525	23.64
1	chr1_92647223	92647223	A	G	0.03027	0.02505	0.03316	1.215	0.09147	1.015	1.453	0.02809	0.02919	0.5904	0.9614	0.07312	0.8331	1.11	0.3634	0.5422	1.0533	1.0738	0.0456	74.98
1	chr1_92737184	92737184	C	G	0.01077	0.01205	0.4197	0.8921	0.1415	0.676	1.177	0.01458	0.01421	0.7961	1.027	0.1025	0.84	1.255	0.7927	0.7927	0.9784	0.9784	0.4203	0
1	chr1_93009438	93009438	C	A	0.03975	0.04343	0.2192	0.9117	0.07525	0.7867	1.057	0.03888	0.04256	0.1269	0.9101	0.06174	0.8064	1.027	0.05014	0.05014	0.9107	0.9107	0.9856	0
1	chr1_93073228	93073228	A	C	0.02228	0.01835	0.06231	1.219	0.1064	0.9895	1.502	0.01998	0.023	0.08741	0.866	0.08426	0.7341	1.021	0.8547	0.9026	0.988	1.0211	0.0118	84.24
1	chr1_93160902	93160902	A	G	0.039	0.04227	0.2704	0.9196	0.07605	0.7923	1.067	0.03772	0.04169	0.0948	0.9009	0.06251	0.797	1.018	0.04664	0.04664	0.9084	0.9084	0.8347	0
1	chr1_93303603	93303603	G	A	0.01783	0.01415	0.04958	1.265	0.1198	0.9999	1.599	0.01649	0.01639	0.9491	1.006	0.09594	0.8337	1.214	0.2022	0.3377	1.1002	1.1155	0.1355	55.12
1	chr1_93602439	93602439	G	A	0.01353	0.01457	0.5544	0.9274	0.1276	0.7222	1.191	0.01246	0.01366	0.3844	0.9108	0.1075	0.7378	1.124	0.2959	0.2959	0.9177	0.9177	0.9138	0
1	chr1_93672723	93672723	A	C	0.02717	0.0298	0.2913	0.9091	0.09032	0.7616	1.085	0.02995	0.03078	0.6925	0.9723	0.0711	0.8458	1.118	0.3355	0.3355	0.9476	0.9476	0.5588	0
1	chr1_93720153	93720153	A	G	0.03984	0.03553	0.1304	1.126	0.07865	0.9654	1.314	0.04316	0.03886	0.07581	1.116	0.06166	0.9886	1.259	0.01972	0.01972	1.1198	1.1198	0.9289	0
1	chr1_93826178	93826178	T	A	0.03077	0.03089	0.9638	0.9961	0.08674	0.8403	1.181	0.03124	0.02927	0.3469	1.069	0.07133	0.9299	1.23	0.4878	0.4878	1.039	1.039	0.5294	0
1	chr1_94335432	94335432	A	G	0.04188	0.03386	0.004901	1.247	0.07865	1.069	1.455	0.03319	0.03434	0.6014	0.9653	0.06752	0.8457	1.102	0.1523	0.4842	1.0761	1.0937	0.0135	83.61
1	chr1_94461717	94461717	A	C	0.01687	0.01855	0.395	0.9077	0.1139	0.7261	1.135	0.01967	0.02193	0.1941	0.895	0.08549	0.7569	1.058	0.1216	0.1216	0.8996	0.8996	0.9212	0
1	chr1_94502888	94502888	G	A	0.04128	0.03763	0.2105	1.101	0.07693	0.947	1.28	0.03835	0.03777	0.8033	1.016	0.06376	0.8966	1.151	0.3223	0.3223	1.0498	1.0498	0.4213	0
1	chr1_94505659	94505659	A	C	0.01304	0.01509	0.2457	0.8622	0.1279	0.6711	1.108	0.0138	0.01397	0.9048	0.9876	0.1042	0.8051	1.211	0.4093	0.4093	0.9355	0.9355	0.4104	0
1	chr1_94998750	94998750	A	G	0.01938	0.01845	0.647	1.052	0.1099	0.8478	1.304	0.02045	0.01803	0.1488	1.137	0.08911	0.955	1.354	0.1586	0.1586	1.1025	1.1025	0.5829	0
1	chr1_95305504	95305504	A	C	0.02608	0.0261	0.994	0.9993	0.09399	0.8312	1.201	0.02597	0.02786	0.3378	0.9303	0.07536	0.8026	1.078	0.4517	0.4517	0.9567	0.9567	0.5526	0
1	chr1_95330372	95330372	G	A	0.01878	0.01551	0.09165	1.215	0.1156	0.9686	1.524	0.01826	0.01795	0.8501	1.017	0.09152	0.8504	1.217	0.234	0.296	1.0891	1.0961	0.2276	31.3
1	chr1_97770920	97770920	A	G	0.01579	0.01929	0.0766	0.8159	0.1151	0.6512	1.022	0.01677	0.01686	0.9562	0.9948	0.09487	0.826	1.198	0.2433	0.3421	0.9181	0.9106	0.1838	43.39
1	chr1_978974	978974	A	G	0.02383	0.02422	0.8626	0.9832	0.0979	0.8115	1.191	0.02505	0.02911	0.03999	0.857	0.07522	0.7395	0.9931	0.08323	0.1369	0.9018	0.9049	0.2658	19.23
1	chr1_981131	981131	G	A	0.02764	0.0282	0.823	0.9799	0.09098	0.8198	1.171	0.03006	0.02638	0.06867	1.144	0.07396	0.9897	1.322	0.2039	0.3894	1.0756	1.0684	0.1866	42.66
1	chr1_98165091	98165091	G	A	0.01436	0.01478	0.8141	0.971	0.1251	0.7598	1.241	0.01571	0.01366	0.1626	1.153	0.1018	0.9441	1.407	0.3491	0.3952	1.0767	1.0745	0.2868	11.86
1	chr1_981942	981942	A	C	0.02287	0.02455	0.4618	0.93	0.09869	0.7664	1.128	0.02533	0.02895	0.06737	0.8717	0.07511	0.7524	1.01	0.05742	0.05742	0.8926	0.8926	0.6017	0
1	chr1_98683104	98683104	A	G	0.03553	0.03826	0.3352	0.9261	0.07962	0.7923	1.083	0.0375	0.03769	0.9349	0.9948	0.06412	0.8773	1.128	0.5041	0.5041	0.9672	0.9672	0.4839	0
1	chr1_99762420	99762420	A	G	0.01029	0.01184	0.3222	0.8673	0.1439	0.6542	1.15	0.01054	0.01061	0.9553	0.9933	0.1192	0.7863	1.255	0.4999	0.4999	0.94	0.94	0.4679	0
1	chr1_9994845	9994845	A	G	0.01651	0.01551	0.5955	1.065	0.1193	0.8433	1.346	0.01628	0.01475	0.3121	1.105	0.09894	0.9103	1.342	0.2654	0.2654	1.0885	1.0885	0.812	0
10	chr10_100017532	100017532	A	G	0.01735	0.01981	0.2245	0.8735	0.1114	0.7021	1.087	0.02052	0.01967	0.6177	1.044	0.087	0.8807	1.239	0.7209	0.7121	0.9758	0.968	0.2071	37.16
10	chr10_100044136	100044136	G	A	0.03613	0.03805	0.4987	0.9477	0.07937	0.8112	1.107	0.03574	0.03348	0.3111	1.07	0.06682	0.9387	1.22	0.7348	0.8093	1.0175	1.0146	0.2421	26.93
10	chr10_100187007	100187007	C	G	0.01329	0.01415	0.6205	0.9381	0.129	0.7285	1.208	0.01453	0.01398	0.7095	1.04	0.1041	0.8477	1.275	0.9857	0.9857	0.9986	0.9986	0.5339	0
10	chr10_101578641	101578641	A	G	0.01196	0.01069	0.4213	1.12	0.1415	0.8491	1.479	0.01196	0.0103	0.1961	1.163	0.1168	0.9249	1.462	0.1318	0.1318	1.1454	1.1454	0.8373	0
10	chr10_101716112	101716112	G	C	0.03081	0.02925	0.541	1.055	0.08779	0.8883	1.253	0.02993	0.03051	0.7806	0.9804	0.07124	0.8526	1.127	0.8662	0.8662	1.0094	1.0094	0.5166	0
10	chr10_101829514	101829514	A	G	0.02602	0.02505	0.6804	1.04	0.0953	0.8628	1.254	0.02749	0.0276	0.9549	0.9957	0.07548	0.8588	1.155	0.8331	0.8331	1.0125	1.0125	0.7203	0
10	chr10_101993090	101993090	A	T	0.04654	0.0414	0.09383	1.13	0.07306	0.9794	1.304	0.04834	0.04792	0.8721	1.009	0.057	0.9025	1.129	0.2489	0.313	1.0532	1.058	0.2216	33.06
10	chr10_102005580	102005580	A	G	0.01196	0.01132	0.6884	1.058	0.1396	0.8044	1.39	0.01026	0.0121	0.1515	0.8467	0.1162	0.6742	1.063	0.3996	0.5359	0.9275	0.9338	0.22	33.53
10	chr10_102006625	102006625	A	G	0.04283	0.04455	0.5755	0.9598	0.07335	0.8312	1.108	0.04232	0.04355	0.6185	0.9705	0.06017	0.8625	1.092	0.4596	0.4596	0.9662	0.9662	0.907	0
10	chr10_102046380	102046380	C	A	0.04287	0.04469	0.5537	0.9575	0.07332	0.8293	1.105	0.04253	0.0439	0.5819	0.9675	0.05999	0.8602	1.088	0.4229	0.4229	0.9635	0.9635	0.9127	0
10	chr10_102048208	102048208	A	C	0.04272	0.04406	0.6613	0.9683	0.0736	0.8382	1.119	0.042	0.04362	0.5114	0.9612	0.06026	0.8541	1.082	0.4322	0.4322	0.964	0.964	0.9383	0
10	chr10_102050242	102050242	A	C	0.04307	0.04455	0.6303	0.9654	0.07325	0.8363	1.114	0.04274	0.04378	0.675	0.9752	0.05995	0.8671	1.097	0.5296	0.5296	0.9713	0.9713	0.915	0
10	chr10_102739612	102739612	C	G	0.01663	0.01688	0.8984	0.9852	0.1168	0.7837	1.239	0.01557	0.01764	0.1836	0.8808	0.09551	0.7304	1.062	0.2672	0.2672	0.9212	0.9212	0.4578	0
10	chr10_102739993	102739993	A	C	0.01711	0.0153	0.339	1.12	0.1186	0.8877	1.413	0.01516	0.01586	0.6448	0.9555	0.09874	0.7874	1.16	0.7971	0.7951	1.0197	1.0205	0.3033	5.62
10	chr10_102743599	102743599	G	A	0.01878	0.01761	0.5572	1.068	0.112	0.8574	1.33	0.02073	0.01818	0.1308	1.143	0.08864	0.9609	1.36	0.1219	0.1219	1.1135	1.1135	0.6347	0
10	chr10_102744376	102744376	G	A	0.02238	0.02202	0.8678	1.017	0.1017	0.8333	1.241	0.02024	0.02232	0.2365	0.9048	0.08453	0.7667	1.068	0.4213	0.4213	0.9491	0.9491	0.3767	0
10	chr10_103340056	103340056	A	G	0.01967	0.01731	0.2411	1.139	0.1113	0.916	1.417	0.02024	0.02091	0.6958	0.967	0.08591	0.8171	1.144	0.6853	0.6815	1.0279	1.0336	0.2443	26.24
10	chr10_103906807	103906807	A	G	0.03242	0.03105	0.5998	1.046	0.08544	0.8846	1.237	0.03142	0.02692	0.02886	1.172	0.07283	1.016	1.352	0.04551	0.04899	1.1172	1.117	0.311	2.57
10	chr10_104117875	104117875	G	A	0.01089	0.01342	0.1246	0.8094	0.1379	0.6177	1.061	0.01189	0.01397	0.1302	0.8492	0.1081	0.6871	1.05	0.03267	0.03267	0.8338	0.8338	0.7841	0
10	chr10_104119139	104119139	G	A	0.03758	0.03166	0.03017	1.194	0.08203	1.017	1.403	0.03715	0.03434	0.2147	1.085	0.06582	0.9537	1.234	0.02037	0.02037	1.1265	1.1265	0.3627	0
10	chr10_104140350	104140350	A	G	0.03734	0.0367	0.8201	1.018	0.07934	0.8716	1.19	0.03637	0.03785	0.5214	0.9595	0.06451	0.8455	1.089	0.7223	0.7223	0.9824	0.9824	0.5627	0
10	chr10_104414984	104414984	A	G	0.05157	0.04843	0.3358	1.068	0.06871	0.9338	1.222	0.05173	0.0476	0.1202	1.091	0.05625	0.9774	1.219	0.07114	0.07114	1.0817	1.0817	0.8104	0
10	chr10_104638723	104638723	G	A	0.01771	0.01593	0.3562	1.113	0.1165	0.8862	1.399	0.0196	0.01725	0.1519	1.139	0.09103	0.9531	1.362	0.09057	0.09057	1.1291	1.1291	0.8759	0
10	chr10_104678841	104678841	A	G	0.01783	0.01918	0.5026	0.9281	0.1114	0.7461	1.154	0.01755	0.01998	0.1416	0.8762	0.08995	0.7346	1.045	0.1178	0.1178	0.8963	0.8963	0.6878	0
10	chr10_105184858	105184858	A	G	0.01855	0.01918	0.7547	0.9661	0.1102	0.7785	1.199	0.015	0.01951	0.004411	0.7654	0.09417	0.6364	0.9205	0.01819	0.1741	0.8444	0.8539	0.1082	61.25
10	chr10_105204355	105204355	A	G	0.0194	0.01771	0.4037	1.097	0.111	0.8826	1.364	0.01811	0.01842	0.8531	0.9833	0.09108	0.8225	1.175	0.6994	0.6994	1.0276	1.0276	0.446	0
10	chr10_105209292	105209292	C	A	0.01956	0.01618	0.08931	1.213	0.1139	0.9704	1.517	0.01882	0.01726	0.3404	1.092	0.09275	0.9108	1.31	0.07087	0.07087	1.1387	1.1387	0.4743	0
10	chr10_105215147	105215147	C	A	0.01795	0.01782	0.9489	1.007	0.113	0.8071	1.257	0.01762	0.01889	0.4378	0.9318	0.0911	0.7794	1.114	0.5721	0.5721	0.9607	0.9607	0.5928	0
10	chr10_105762362	105762362	G	C	0.01543	0.01447	0.5937	1.068	0.1234	0.8386	1.36	0.01436	0.01264	0.222	1.138	0.1061	0.9246	1.401	0.2036	0.2036	1.1077	1.1077	0.6965	0
10	chr10_105797517	105797517	C	A	0.01616	0.01667	0.7886	0.9689	0.118	0.7688	1.221	0.01826	0.01881	0.7375	0.9702	0.09043	0.8126	1.158	0.6684	0.6684	0.9697	0.9697	0.9928	0
10	chr10_105800115	105800115	A	G	0.01795	0.02013	0.2881	0.8898	0.11	0.7172	1.104	0.01995	0.01928	0.691	1.036	0.08801	0.8715	1.231	0.7268	0.724	0.9763	0.974	0.2802	14.24
10	chr10_105800166	105800166	T	A	0.02166	0.01635	0.009202	1.332	0.1103	1.073	1.653	0.01599	0.01483	0.4387	1.08	0.09919	0.889	1.312	0.02062	0.0923	1.1862	1.1928	0.1574	49.97
10	chr10_105967431	105967431	A	G	0.03984	0.03574	0.1508	1.119	0.07854	0.9597	1.306	0.04026	0.03738	0.2217	1.08	0.06325	0.9544	1.223	0.06495	0.06495	1.0952	1.0952	0.725	0
10	chr10_106025912	106025912	A	G	0.01424	0.01153	0.1079	1.238	0.1331	0.9538	1.607	0.01528	0.01288	0.09454	1.19	0.1041	0.9703	1.459	0.0212	0.0212	1.208	1.208	0.815	0
10	chr10_106027059	106027059	A	G	0.01305	0.01258	0.7817	1.038	0.1332	0.7992	1.347	0.0121	0.01218	0.9557	0.9938	0.1114	0.7989	1.236	0.8912	0.8912	1.0118	1.0118	0.8021	0
10	chr10_106130801	106130801	A	G	0.0274	0.02453	0.2274	1.12	0.09418	0.9315	1.347	0.02286	0.0231	0.8939	0.9892	0.0814	0.8433	1.16	0.4928	0.4928	1.0431	1.0431	0.3185	0
10	chr10_106401380	106401380	A	G	0.009813	0.01038	0.7057	0.9449	0.1501	0.7041	1.268	0.01027	0.01204	0.1675	0.8517	0.1164	0.678	1.07	0.1864	0.1864	0.8856	0.8856	0.5846	0
10	chr10_107516352	107516352	G	A	0.03936	0.0412	0.5325	0.9535	0.07628	0.8211	1.107	0.03793	0.04121	0.168	0.9173	0.0626	0.8114	1.037	0.1438	0.1438	0.9317	0.9317	0.6949	0
10	chr10_108459112	108459112	A	G	0.009452	0.01248	0.05364	0.7553	0.1459	0.5674	1.005	0.009199	0.01217	0.01731	0.7533	0.1194	0.5962	0.952	0.002255	0.002255	0.7541	0.7541	0.9888	0
10	chr10_108469093	108469093	G	A	0.009931	0.01185	0.219	0.8366	0.1453	0.6292	1.112	0.01189	0.01046	0.2653	1.138	0.1165	0.9061	1.43	0.9222	0.936	1.0089	0.9878	0.0985	63.36
10	chr10_111222113	111222113	G	A	0.04535	0.04575	0.897	0.9907	0.07188	0.8605	1.141	0.04635	0.0494	0.2411	0.9352	0.05712	0.8362	1.046	0.3177	0.3177	0.9563	0.9563	0.5301	0
10	chr10_112262561	112262561	C	G	0.0335	0.03417	0.8044	0.9797	0.08289	0.8328	1.153	0.03566	0.03465	0.6518	1.03	0.06626	0.9049	1.173	0.8462	0.8462	1.0101	1.0101	0.6371	0
10	chr10_112581547	112581547	A	G	0.02609	0.026	0.9688	1.004	0.09407	0.8347	1.207	0.02392	0.02794	0.03769	0.8525	0.07684	0.7333	0.9911	0.1137	0.2856	0.9102	0.9169	0.1781	44.86
10	chr10_114754088	114754088	G	A	0.03638	0.03774	0.6324	0.9627	0.07937	0.824	1.125	0.04118	0.03722	0.09493	1.111	0.063	0.9819	1.257	0.3121	0.5574	1.0511	1.0426	0.1574	49.98
10	chr10_114756041	114756041	T	A	0.03652	0.0379	0.6274	0.9623	0.07926	0.8238	1.124	0.04132	0.03726	0.08679	1.114	0.06296	0.9845	1.26	0.2978	0.5575	1.0527	1.0436	0.1481	52.19
10	chr10_114758349	114758349	A	G	0.03649	0.03774	0.6607	0.9658	0.07931	0.8268	1.128	0.04111	0.03715	0.09403	1.111	0.06306	0.9821	1.258	0.3014	0.5317	1.0523	1.0444	0.1669	47.66
10	chr10_114925441	114925441	A	G	0.01185	0.01468	0.09987	0.8049	0.1322	0.6212	1.043	0.01246	0.01382	0.3283	0.9006	0.1072	0.73	1.111	0.07304	0.07304	0.8613	0.8613	0.5092	0
10	chr10_115366006	115366006	A	C	0.02812	0.02914	0.6822	0.9639	0.08991	0.8081	1.15	0.02859	0.02763	0.6335	1.036	0.07385	0.8963	1.197	0.912	0.912	1.0063	1.0063	0.5353	0
10	chr10_115412785	115412785	C	A	0.01304	0.01143	0.3255	1.143	0.1363	0.8753	1.493	0.01345	0.0135	0.9692	0.9959	0.1058	0.8094	1.225	0.5683	0.5683	1.0488	1.0488	0.4246	0
10	chr10_115529558	115529558	G	C	0.01232	0.01164	0.6725	1.06	0.1376	0.8093	1.388	0.01245	0.01241	0.973	1.004	0.1101	0.8089	1.245	0.7696	0.7696	1.0255	1.0255	0.7581	0
10	chr10_115668149	115668149	G	A	0.04451	0.04057	0.1916	1.102	0.07421	0.9526	1.274	0.03538	0.04261	0.002155	0.8241	0.06314	0.7282	0.9327	0.1374	0.7267	0.9311	0.9505	0.0029	88.76
10	chr10_115947871	115947871	A	G	0.02321	0.02495	0.4502	0.9287	0.09791	0.7666	1.125	0.02597	0.02333	0.164	1.116	0.07888	0.9561	1.303	0.5422	0.7673	1.0381	1.0274	0.144	53.16
10	chr10_116068193	116068193	A	G	0.01029	0.01132	0.5062	0.908	0.1453	0.6829	1.207	0.009199	0.01178	0.03697	0.7786	0.1203	0.6151	0.9856	0.04277	0.04277	0.8288	0.8288	0.4151	0
10	chr10_116245127	116245127	A	G	0.01747	0.01698	0.8026	1.029	0.1151	0.8213	1.29	0.01606	0.01436	0.2545	1.121	0.09996	0.9212	1.363	0.3051	0.3051	1.0805	1.0805	0.5743	0
10	chr10_116595333	116595333	G	A	0.02776	0.02621	0.5221	1.061	0.09242	0.8852	1.272	0.02611	0.02708	0.6214	0.9633	0.07579	0.8303	1.118	0.9802	0.9802	1.0015	1.0015	0.419	0
10	chr10_117665860	117665860	A	G	0.01555	0.0131	0.1674	1.19	0.1262	0.9293	1.524	0.01458	0.01413	0.7556	1.032	0.1026	0.8443	1.262	0.268	0.268	1.0922	1.0922	0.3811	0
10	chr10_11805487	11805487	A	G	0.02142	0.02244	0.6423	0.9535	0.1024	0.7801	1.166	0.01911	0.02109	0.2472	0.9043	0.08694	0.7626	1.072	0.2368	0.2368	0.9246	0.9246	0.6933	0
10	chr10_118228755	118228755	G	C	0.01555	0.01572	0.9274	0.9891	0.1208	0.7806	1.253	0.01635	0.01475	0.2907	1.11	0.09885	0.9145	1.347	0.4475	0.4475	1.0598	1.0598	0.46	0
10	chr10_118231328	118231328	G	A	0.03865	0.04611	0.01365	0.8315	0.07489	0.718	0.963	0.03793	0.04059	0.2624	0.932	0.0628	0.8241	1.054	0.01459	0.03367	0.8891	0.8868	0.243	26.63
10	chr10_118364914	118364914	A	G	0.01591	0.01352	0.1839	1.18	0.1245	0.9243	1.506	0.015	0.01405	0.5135	1.069	0.1021	0.8751	1.306	0.1776	0.1776	1.1123	1.1123	0.5395	0
10	chr10_118385567	118385567	G	A	0.02381	0.02138	0.2751	1.116	0.1008	0.9161	1.36	0.02187	0.0203	0.3722	1.079	0.08506	0.9132	1.275	0.1659	0.1659	1.0942	1.0942	0.7982	0
10	chr10_118401721	118401721	A	G	0.01149	0.01373	0.1804	0.8346	0.1352	0.6403	1.088	0.01083	0.01506	0.002044	0.7157	0.1089	0.5781	0.8861	0.001234	0.001234	0.7603	0.7603	0.376	0
10	chr10_118424362	118424362	A	G	0.01616	0.01784	0.3859	0.9041	0.1163	0.7199	1.136	0.01712	0.01748	0.8226	0.9792	0.09353	0.8152	1.176	0.4725	0.4725	0.949	0.949	0.5929	0
10	chr10_120928705	120928705	A	G	0.0224	0.01857	0.07061	1.211	0.106	0.9838	1.49	0.01826	0.02076	0.1374	0.8772	0.08824	0.7379	1.043	0.9885	0.8774	1.001	1.0252	0.0194	81.71
10	chr10_121286832	121286832	A	G	0.0304	0.03094	0.8373	0.9823	0.08694	0.8284	1.165	0.03044	0.02965	0.7065	1.027	0.07154	0.8929	1.182	0.8752	0.8752	1.0087	1.0087	0.6927	0
10	chr10_121432031	121432031	A	G	0.01603	0.01499	0.5728	1.071	0.1212	0.8444	1.358	0.01479	0.01654	0.2459	0.8923	0.09825	0.736	1.082	0.586	0.686	0.9593	0.9642	0.242	26.95
10	chr10_121565909	121565909	G	A	0.02501	0.02558	0.8067	0.9769	0.09546	0.8102	1.178	0.02399	0.02194	0.2612	1.096	0.08161	0.934	1.286	0.4873	0.4873	1.044	1.044	0.3597	0
10	chr10_121685689	121685689	A	G	0.02213	0.02474	0.2516	0.8924	0.09936	0.7345	1.084	0.02413	0.02357	0.7629	1.024	0.07998	0.8758	1.198	0.6259	0.6315	0.9701	0.9681	0.2808	14.02
10	chr10_123843210	123843210	A	G	0.02345	0.026	0.2747	0.8997	0.09677	0.7443	1.088	0.02738	0.02505	0.2316	1.096	0.0765	0.9432	1.273	0.7928	0.9847	1.0159	1.0019	0.1096	60.93
10	chr10_123844558	123844558	G	A	0.02382	0.02243	0.5386	1.063	0.09964	0.8746	1.292	0.02442	0.02521	0.6768	0.9678	0.0784	0.83	1.129	0.9593	0.9593	1.0032	1.0032	0.4593	0
10	chr10_123970245	123970245	G	A	0.01651	0.01677	0.892	0.9842	0.1172	0.7823	1.238	0.01677	0.01686	0.9562	0.9948	0.09487	0.826	1.198	0.898	0.898	0.9906	0.9906	0.9434	0
10	chr10_124325512	124325512	A	G	0.01508	0.01625	0.5292	0.9268	0.1209	0.7312	1.175	0.01514	0.0167	0.3071	0.9053	0.09745	0.7479	1.096	0.2343	0.2343	0.9137	0.9137	0.8799	0
10	chr10_124390741	124390741	A	G	0.02345	0.02883	0.025	0.809	0.0947	0.672	0.9741	0.02845	0.0288	0.8647	0.9876	0.07315	0.8557	1.14	0.1328	0.299	0.9167	0.902	0.0955	64.02
10	chr10_124458854	124458854	G	A	0.01053	0.01059	0.9697	0.9944	0.1466	0.7461	1.325	0.01033	0.01046	0.9188	0.9878	0.1203	0.7804	1.25	0.9178	0.9178	0.9905	0.9905	0.972	0
10	chr10_124596428	124596428	A	G	0.05133	0.04853	0.3912	1.061	0.06875	0.927	1.214	0.0489	0.0469	0.4442	1.045	0.05716	0.934	1.169	0.2531	0.2531	1.0515	1.0515	0.865	0
10	chr10_124600764	124600764	G	A	0.02704	0.02977	0.2735	0.9058	0.09043	0.7587	1.081	0.02944	0.02997	0.7978	0.9818	0.07184	0.8528	1.13	0.3785	0.3785	0.9517	0.9517	0.4854	0
10	chr10_124600798	124600798	A	C	0.05097	0.04801	0.3618	1.065	0.06904	0.9302	1.219	0.04875	0.04667	0.4224	1.047	0.05727	0.9358	1.171	0.2303	0.2303	1.0543	1.0543	0.8493	0
10	chr10_124600834	124600834	C	G	0.05097	0.04801	0.3618	1.065	0.06904	0.9302	1.219	0.04875	0.04667	0.4224	1.047	0.05727	0.9358	1.171	0.2303	0.2303	1.0543	1.0543	0.8493	0
10	chr10_126696872	126696872	G	A	0.01184	0.01331	0.3804	0.8884	0.1349	0.682	1.157	0.01422	0.01139	0.03967	1.252	0.1094	1.01	1.551	0.2969	0.7162	1.0927	1.0643	0.0482	74.37
10	chr10_126715436	126715436	A	G	0.04355	0.04245	0.7177	1.027	0.07383	0.8887	1.187	0.04493	0.04081	0.09593	1.106	0.06035	0.9823	1.244	0.1283	0.1283	1.0737	1.0737	0.4371	0
10	chr10_126715692	126715692	A	G	0.02072	0.02026	0.8291	1.023	0.1058	0.8315	1.259	0.02045	0.02021	0.8902	1.012	0.08645	0.8543	1.199	0.8081	0.8081	1.0164	1.0164	0.9369	0
10	chr10_127456130	127456130	G	A	0.02991	0.03312	0.2205	0.9	0.086	0.7604	1.065	0.02923	0.02895	0.893	1.01	0.07259	0.8759	1.164	0.493	0.4989	0.9627	0.9622	0.3055	4.75
10	chr10_128974220	128974220	A	G	0.02967	0.0261	0.1468	1.141	0.09099	0.9546	1.364	0.02951	0.02669	0.1626	1.109	0.07399	0.9591	1.282	0.04556	0.04556	1.1216	1.1216	0.8083	0
10	chr10_129347785	129347785	A	G	0.02536	0.02442	0.6865	1.04	0.09612	0.861	1.255	0.02434	0.02599	0.3888	0.9351	0.07786	0.8028	1.089	0.6797	0.6797	0.9753	0.9753	0.39	0
10	chr10_129900859	129900859	A	G	0.0146	0.01216	0.1555	1.203	0.1306	0.9317	1.554	0.0133	0.01202	0.3467	1.108	0.1094	0.8945	1.373	0.1037	0.1037	1.1462	1.1462	0.6292	0
10	chr10_129901066	129901066	A	C	0.02686	0.03126	0.08154	0.8554	0.08973	0.7175	1.02	0.02593	0.02929	0.09241	0.8822	0.07451	0.7623	1.021	0.01612	0.01612	0.8712	0.8712	0.7914	0
10	chr10_129902368	129902368	A	T	0.02752	0.03176	0.09574	0.8626	0.08877	0.7249	1.027	0.02654	0.02966	0.1212	0.8919	0.07383	0.7718	1.031	0.02407	0.02407	0.8798	0.8798	0.7723	0
10	chr10_129913632	129913632	A	C	0.01388	0.01237	0.375	1.124	0.1316	0.8683	1.455	0.01352	0.01186	0.2261	1.141	0.1094	0.9212	1.414	0.1349	0.1349	1.134	1.134	0.9301	0
10	chr10_13178766	13178766	A	G	0.03745	0.03428	0.2541	1.096	0.08053	0.9361	1.284	0.03701	0.03395	0.1754	1.094	0.06607	0.9608	1.245	0.07619	0.07619	1.0948	1.0948	0.986	0
10	chr10_13214753	13214753	C	G	0.02991	0.0282	0.4953	1.063	0.08916	0.8923	1.266	0.02866	0.02841	0.9013	1.009	0.07328	0.8741	1.165	0.5964	0.5964	1.0304	1.0304	0.6515	0
10	chr10_13217560	13217560	G	C	0.009332	0.01332	0.01249	0.6981	0.1446	0.5257	0.9269	0.01224	0.01522	0.03555	0.802	0.1052	0.6526	0.9856	0.001587	0.001587	0.7644	0.7644	0.4378	0
10	chr10_13234356	13234356	A	T	0.02764	0.02747	0.945	1.006	0.09152	0.8411	1.204	0.0283	0.02731	0.6215	1.037	0.07423	0.8969	1.2	0.6735	0.6735	1.0246	1.0246	0.7968	0
10	chr10_13251117	13251117	A	G	0.01125	0.01216	0.5716	0.9241	0.1396	0.7029	1.215	0.01189	0.01288	0.4632	0.9223	0.1103	0.743	1.145	0.3545	0.3545	0.923	0.923	0.9913	0
10	chr10_132583686	132583686	G	A	0.04283	0.0405	0.4345	1.06	0.07496	0.9155	1.228	0.04163	0.03949	0.3735	1.057	0.0619	0.9359	1.193	0.2358	0.2358	1.0582	1.0582	0.9767	0
10	chr10_13340236	13340236	A	G	0.0207	0.01929	0.5004	1.075	0.107	0.8714	1.325	0.01967	0.01787	0.2773	1.103	0.09009	0.9243	1.316	0.2049	0.2049	1.0913	1.0913	0.8541	0
10	chr10_134013974	134013974	A	C	0.01855	0.01939	0.6788	0.9555	0.1099	0.7703	1.185	0.01684	0.01592	0.5522	1.059	0.0962	0.8769	1.279	0.8606	0.8606	1.0128	1.0128	0.4813	0
10	chr10_134021576	134021576	A	G	0.03565	0.03983	0.1441	0.8912	0.07887	0.7636	1.04	0.03531	0.03559	0.9043	0.9921	0.06596	0.8718	1.129	0.3034	0.318	0.9493	0.9485	0.2969	8.11
10	chr10_134178960	134178960	G	A	0.01053	0.01289	0.1437	0.8147	0.1404	0.6187	1.073	0.01436	0.01241	0.1636	1.16	0.1066	0.9412	1.43	0.821	0.9257	1.0194	0.9837	0.045	75.11
10	chr10_134672609	134672609	A	G	0.01532	0.01709	0.3509	0.8949	0.1191	0.7087	1.13	0.01819	0.01647	0.2806	1.106	0.09371	0.9207	1.329	0.7884	0.9423	1.02	1.0076	0.1622	48.8
10	chr10_134672702	134672702	A	G	0.04008	0.03574	0.1289	1.126	0.07843	0.9659	1.314	0.0392	0.03918	0.9933	1.001	0.06286	0.8845	1.132	0.3377	0.3848	1.0481	1.0518	0.2417	27.04
10	chr10_135082346	135082346	A	G	0.04221	0.04481	0.3958	0.9394	0.07361	0.8132	1.085	0.0392	0.04223	0.2083	0.9253	0.06171	0.8199	1.044	0.1311	0.1311	0.9311	0.9311	0.8749	0
10	chr10_135089035	135089035	A	G	0.04275	0.04504	0.4564	0.9469	0.07326	0.8202	1.093	0.0394	0.04246	0.2059	0.9251	0.06158	0.8199	1.044	0.1479	0.1479	0.9341	0.9341	0.8077	0
10	chr10_135113056	135113056	A	G	0.0286	0.02768	0.7113	1.034	0.09057	0.8659	1.235	0.02937	0.03209	0.1961	0.9127	0.07068	0.7946	1.048	0.4285	0.4935	0.9568	0.9591	0.2774	15.23
10	chr10_135184126	135184126	G	A	0.03027	0.03073	0.8578	0.9845	0.08716	0.8299	1.168	0.03078	0.03373	0.171	0.9098	0.06905	0.7947	1.042	0.2363	0.2363	0.9379	0.9379	0.4779	0
10	chr10_135204950	135204950	G	C	0.042	0.03805	0.1784	1.108	0.0764	0.9541	1.287	0.0414	0.04292	0.5349	0.963	0.06069	0.855	1.085	0.7274	0.7226	1.0167	1.0251	0.1506	51.61
10	chr10_13542069	13542069	A	T	0.02776	0.02925	0.5511	0.9477	0.09014	0.7942	1.131	0.03086	0.0302	0.755	1.022	0.07093	0.8897	1.175	0.8986	0.8986	0.9929	0.9929	0.5105	0
10	chr10_15138762	15138762	A	C	0.04618	0.04603	0.9602	1.004	0.07144	0.8724	1.154	0.04097	0.04105	0.9743	0.998	0.06151	0.8847	1.126	0.9906	0.9906	1.0005	1.0005	0.9493	0
10	chr10_15146020	15146020	G	A	0.0207	0.02044	0.9032	1.013	0.1055	0.8236	1.246	0.01896	0.01795	0.5367	1.058	0.09072	0.8853	1.263	0.5816	0.5816	1.0386	1.0386	0.7548	0
10	chr10_15883429	15883429	T	A	0.01786	0.01815	0.8852	0.9838	0.1128	0.7887	1.227	0.01833	0.01692	0.3823	1.085	0.09305	0.9038	1.302	0.5591	0.5591	1.0428	1.0428	0.5031	0
10	chr10_15943346	15943346	A	G	0.02895	0.02914	0.941	0.9934	0.08922	0.834	1.183	0.02675	0.03098	0.03801	0.8597	0.07292	0.7452	0.9918	0.0985	0.2195	0.9109	0.9157	0.2097	36.45
10	chr10_16979714	16979714	G	A	0.0335	0.03564	0.4351	0.9379	0.08213	0.7985	1.102	0.03257	0.03454	0.3702	0.9411	0.06775	0.8241	1.075	0.2349	0.2349	0.9398	0.9398	0.9745	0
10	chr10_16990479	16990479	A	G	0.01149	0.01164	0.9258	0.987	0.1402	0.7499	1.299	0.01111	0.01054	0.6494	1.055	0.118	0.8372	1.33	0.7741	0.7741	1.0263	1.0263	0.7162	0
10	chr10_17127755	17127755	G	C	0.01916	0.01761	0.4414	1.09	0.1115	0.8757	1.356	0.02031	0.01725	0.06473	1.181	0.09034	0.9897	1.41	0.05519	0.05519	1.1441	1.1441	0.5763	0
10	chr10_17130693	17130693	G	A	0.03274	0.03069	0.4359	1.069	0.08564	0.9038	1.264	0.03475	0.03417	0.7938	1.018	0.06699	0.8924	1.16	0.4903	0.4903	1.0371	1.0371	0.653	0
10	chr10_17153023	17153023	A	G	0.03099	0.03324	0.3954	0.9302	0.08513	0.7873	1.099	0.03079	0.03126	0.8222	0.9843	0.07041	0.8574	1.13	0.4747	0.4747	0.962	0.962	0.6089	0
10	chr10_17191129	17191129	G	C	0.01974	0.01825	0.4667	1.083	0.1097	0.8736	1.343	0.01995	0.01803	0.2476	1.109	0.08959	0.9305	1.322	0.1757	0.1757	1.0985	1.0985	0.867	0
10	chr10_17636309	17636309	A	G	0.03254	0.03963	0.01146	0.8152	0.08096	0.6955	0.9553	0.03639	0.03578	0.7902	1.018	0.06545	0.8951	1.157	0.1692	0.4271	0.9324	0.9156	0.0328	78.04
10	chr10_18950555	18950555	A	G	0.02345	0.02222	0.5828	1.057	0.1002	0.8681	1.286	0.02194	0.02334	0.4384	0.9385	0.08199	0.7991	1.102	0.8035	0.8035	0.9843	0.9843	0.3584	0
10	chr10_21134282	21134282	G	C	0.0274	0.02443	0.2113	1.125	0.09428	0.9352	1.353	0.0288	0.02607	0.1704	1.108	0.07486	0.9568	1.283	0.06435	0.06435	1.1145	1.1145	0.8994	0
10	chr10_21139389	21139389	G	A	0.0274	0.02422	0.1806	1.135	0.09448	0.9429	1.366	0.0286	0.02599	0.1899	1.103	0.07504	0.9524	1.278	0.06337	0.06337	1.1153	1.1153	0.8126	0
10	chr10_22022704	22022704	A	G	0.01292	0.01248	0.7905	1.036	0.1338	0.7972	1.347	0.01267	0.01178	0.5108	1.076	0.1112	0.8652	1.338	0.4993	0.4993	1.0595	1.0595	0.8276	0
10	chr10_22690129	22690129	G	A	0.01781	0.01914	0.5092	0.9289	0.1117	0.7463	1.156	0.0173	0.01786	0.7295	0.9684	0.09293	0.8071	1.162	0.4915	0.4915	0.952	0.952	0.7744	0
10	chr10_23287216	23287216	A	G	0.02058	0.02096	0.857	0.9812	0.1051	0.7986	1.206	0.02229	0.02154	0.6743	1.036	0.08337	0.8795	1.219	0.8258	0.8258	1.0145	1.0145	0.6854	0
10	chr10_24133028	24133028	A	G	0.01246	0.01291	0.7893	0.9648	0.1341	0.7419	1.255	0.01451	0.01366	0.5549	1.063	0.1036	0.8676	1.303	0.7617	0.7617	1.0252	1.0252	0.5673	0
10	chr10_24790335	24790335	G	A	0.01555	0.01813	0.1819	0.8555	0.1171	0.6801	1.076	0.01302	0.016	0.04069	0.8114	0.1023	0.664	0.9915	0.01572	0.01572	0.8302	0.8302	0.7336	0
10	chr10_24831846	24831846	A	G	0.0469	0.0478	0.778	0.9803	0.07057	0.8537	1.126	0.04416	0.04573	0.5343	0.9641	0.05886	0.859	1.082	0.5108	0.5108	0.9707	0.9707	0.8561	0
10	chr10_24832283	24832283	C	G	0.03518	0.03974	0.1097	0.8811	0.0792	0.7544	1.029	0.03503	0.04261	0.001257	0.8156	0.0633	0.7204	0.9233	0.0004427	0.0004427	0.8405	0.8405	0.4461	0
10	chr10_24884829	24884829	G	A	0.03314	0.03324	0.9701	0.9969	0.08365	0.8461	1.174	0.03298	0.03481	0.409	0.9459	0.0674	0.8288	1.079	0.416	0.416	0.97	0.97	0.9185	0
10	chr10_24908998	24908998	A	G	0.02945	0.03042	0.7062	0.9674	0.088	0.8141	1.149	0.03421	0.03267	0.4816	1.049	0.06795	0.9182	1.198	0.7436	0.7436	1.0177	1.0177	0.4664	0
10	chr10_25242922	25242922	G	A	0.03314	0.03382	0.8005	0.9792	0.08336	0.8316	1.153	0.03603	0.03506	0.6656	1.029	0.06593	0.9042	1.171	0.8543	0.8543	1.0095	1.0095	0.6407	0
10	chr10_25861636	25861636	A	G	0.01184	0.0109	0.5521	1.088	0.1412	0.8246	1.434	0.01104	0.0103	0.5565	1.072	0.1189	0.8495	1.354	0.4054	0.4054	1.0786	1.0786	0.936	0
10	chr10_26513539	26513539	G	A	0.009213	0.01123	0.1831	0.819	0.1502	0.6102	1.099	0.009911	0.01015	0.8461	0.9765	0.1224	0.7682	1.241	0.322	0.322	0.9103	0.9103	0.364	0
10	chr10_26998637	26998637	C	A	0.02694	0.02349	0.1405	1.151	0.0956	0.9545	1.388	0.02618	0.02513	0.5853	1.043	0.07721	0.8966	1.213	0.1775	0.1775	1.0844	1.0844	0.4227	0
10	chr10_27306447	27306447	T	A	0.01592	0.01719	0.5057	0.9247	0.1177	0.7342	1.165	0.01897	0.01608	0.07201	1.183	0.09347	0.9849	1.421	0.3201	0.6525	1.0755	1.0568	0.1012	62.77
10	chr10_28343067	28343067	G	A	0.01077	0.01227	0.3496	0.8765	0.141	0.6648	1.156	0.01295	0.01202	0.4922	1.078	0.11	0.8693	1.338	0.9707	0.9252	0.9968	0.9905	0.2472	25.31
10	chr10_29812889	29812889	A	G	0.01137	0.01038	0.5238	1.096	0.1444	0.8261	1.455	0.009553	0.01163	0.09575	0.8198	0.1195	0.6487	1.036	0.3809	0.6542	0.9225	0.9372	0.1213	58.33
10	chr10_3008619	3008619	G	A	0.04235	0.04313	0.7989	0.9813	0.07411	0.8486	1.135	0.04302	0.04214	0.7205	1.022	0.06043	0.9077	1.15	0.906	0.906	1.0055	1.0055	0.6709	0
10	chr10_30315856	30315856	G	A	0.02082	0.01541	0.006516	1.359	0.113	1.089	1.695	0.01578	0.01631	0.7292	0.967	0.09706	0.7994	1.17	0.1319	0.4388	1.1173	1.1407	0.0223	80.84
10	chr10_30318743	30318743	A	G	0.01807	0.02034	0.2699	0.8862	0.1096	0.7149	1.098	0.01769	0.02349	0.0007813	0.7487	0.08645	0.632	0.8869	0.000929	0.008628	0.7987	0.8037	0.2271	31.45
10	chr10_30336710	30336710	A	T	0.01962	0.01939	0.9116	1.012	0.1083	0.8185	1.251	0.0196	0.01842	0.4777	1.066	0.08944	0.8942	1.27	0.5345	0.5345	1.0438	1.0438	0.7113	0
10	chr10_31146615	31146615	G	A	0.03613	0.0327	0.2086	1.109	0.08215	0.9439	1.302	0.03255	0.03582	0.1397	0.9056	0.06713	0.794	1.033	0.7287	0.9733	0.9821	0.9966	0.0562	72.58
10	chr10_3191823	3191823	A	G	0.04559	0.04612	0.8641	0.9878	0.07164	0.8584	1.137	0.04557	0.04612	0.829	0.9875	0.05832	0.8808	1.107	0.783	0.783	0.9876	0.9876	0.9974	0
10	chr10_31990623	31990623	A	G	0.01113	0.01227	0.4821	0.9065	0.1397	0.6893	1.192	0.01221	0.01287	0.6254	0.9478	0.1098	0.7642	1.175	0.4133	0.4133	0.9318	0.9318	0.802	0
10	chr10_3207632	3207632	G	A	0.04613	0.04582	0.9205	1.007	0.07156	0.8754	1.159	0.04552	0.04698	0.5684	0.9674	0.05807	0.8633	1.084	0.7026	0.7026	0.9829	0.9829	0.6633	0
10	chr10_32575715	32575715	G	A	0.01723	0.0173	0.9728	0.9961	0.115	0.795	1.248	0.01981	0.01787	0.2422	1.111	0.08994	0.9313	1.325	0.3676	0.3676	1.0659	1.0659	0.4546	0
10	chr10_34630570	34630570	A	G	0.02608	0.0282	0.3857	0.923	0.09239	0.7701	1.106	0.02753	0.02685	0.7316	1.026	0.07504	0.8857	1.189	0.7785	0.7785	0.9838	0.9838	0.3741	0
10	chr10_35485028	35485028	A	C	0.01579	0.01625	0.8093	0.9716	0.1194	0.7689	1.228	0.01571	0.01725	0.3223	0.9095	0.09582	0.7538	1.097	0.3559	0.3559	0.9333	0.9333	0.6662	0
10	chr10_35500694	35500694	A	C	0.01496	0.0153	0.849	0.9769	0.1228	0.7679	1.243	0.01394	0.01514	0.4108	0.9196	0.1019	0.7532	1.123	0.4505	0.4505	0.9425	0.9425	0.7048	0
10	chr10_35858030	35858030	A	G	0.01603	0.01855	0.1979	0.8619	0.1155	0.6873	1.081	0.01762	0.0167	0.562	1.056	0.09402	0.8783	1.27	0.7167	0.7215	0.9739	0.9647	0.1726	46.23
10	chr10_37421199	37421199	A	G	0.03074	0.03352	0.2948	0.9146	0.08529	0.7738	1.081	0.02985	0.03227	0.2533	0.9226	0.07053	0.8035	1.059	0.1218	0.1218	0.9193	0.9193	0.9373	0
10	chr10_43292346	43292346	G	A	0.0353	0.04172	0.02626	0.8404	0.07833	0.7208	0.9798	0.04104	0.03943	0.5012	1.043	0.06212	0.9231	1.178	0.3963	0.5741	0.9596	0.9412	0.0307	78.57
10	chr10_43596033	43596033	A	G	0.01041	0.01321	0.08499	0.7859	0.1402	0.5971	1.034	0.01111	0.01163	0.6884	0.9549	0.115	0.7622	1.196	0.1615	0.1857	0.8829	0.8807	0.2828	13.33
10	chr10_43600607	43600607	A	C	0.02322	0.02191	0.5574	1.061	0.1008	0.8707	1.293	0.02336	0.02396	0.7473	0.9745	0.08025	0.8326	1.14	0.9092	0.9092	1.0072	1.0072	0.5092	0
10	chr10_43620335	43620335	A	G	0.01006	0.01352	0.03289	0.741	0.141	0.5621	0.9769	0.01125	0.01186	0.6391	0.9479	0.1141	0.758	1.185	0.08878	0.1835	0.8599	0.8498	0.1746	45.74
10	chr10_43871158	43871158	A	G	0.03793	0.03606	0.5083	1.054	0.07934	0.9021	1.231	0.03566	0.03762	0.3942	0.9462	0.06491	0.8332	1.075	0.8106	0.8358	0.988	0.9891	0.2926	9.73
10	chr10_43882723	43882723	A	G	0.01472	0.01615	0.4408	0.9104	0.1219	0.7169	1.156	0.01635	0.01795	0.3108	0.9092	0.09396	0.7563	1.093	0.2032	0.2032	0.9096	0.9096	0.9932	0
10	chr10_44053193	44053193	A	C	0.01376	0.01269	0.5322	1.085	0.1311	0.8394	1.403	0.01148	0.01047	0.428	1.097	0.1174	0.8719	1.381	0.3161	0.3161	1.0916	1.0916	0.9502	0
10	chr10_44104101	44104101	A	G	0.01938	0.01782	0.4394	1.089	0.1108	0.8767	1.354	0.01854	0.0174	0.4824	1.067	0.09194	0.8908	1.277	0.301	0.301	1.0759	1.0759	0.8873	0
10	chr10_45467247	45467247	A	G	0.01843	0.01415	0.0236	1.308	0.1189	1.036	1.651	0.01252	0.01436	0.1908	0.8706	0.106	0.7073	1.072	0.5983	0.7629	1.0426	1.0633	0.0106	84.69
10	chr10_45878098	45878098	A	G	0.01436	0.01541	0.5615	0.9306	0.124	0.7299	1.186	0.01507	0.01545	0.7995	0.9751	0.09948	0.8023	1.185	0.4421	0.4421	0.9587	0.9587	0.9852	0
10	chr10_45920506	45920506	A	G	0.03239	0.03201	0.8862	1.012	0.08494	0.857	1.196	0.03347	0.03349	0.9911	0.9992	0.06782	0.8749	1.141	0.9375	0.9375	1.0042	1.0042	0.9068	0
10	chr10_46111039	46111039	G	A	0.0534	0.04911	0.1954	1.092	0.06808	0.9557	1.248	0.05016	0.04985	0.9087	1.006	0.05617	0.9015	1.124	0.3655	0.3655	1.04	1.04	0.3527	0
10	chr10_46122051	46122051	A	G	0.02896	0.03263	0.1576	0.8843	0.08706	0.7456	1.049	0.02845	0.02911	0.7451	0.9766	0.07295	0.8465	1.127	0.2477	0.2477	0.9374	0.9374	0.3821	0
10	chr10_46122199	46122199	A	G	0.03254	0.03249	0.9853	1.002	0.08446	0.8487	1.182	0.03333	0.03442	0.6222	0.9673	0.06741	0.8476	1.104	0.7108	0.7108	0.9807	0.9807	0.7443	0
10	chr10_46143958	46143958	C	A	0.03099	0.03208	0.6781	0.965	0.08579	0.8157	1.142	0.02824	0.03153	0.1127	0.8926	0.07166	0.7756	1.027	0.1381	0.1381	0.9217	0.9217	0.4854	0
10	chr10_46998873	46998873	C	A	0.02502	0.02256	0.2811	1.112	0.09832	0.9169	1.348	0.02308	0.02334	0.8889	0.9887	0.08102	0.8436	1.159	0.563	0.563	1.0368	1.0368	0.3563	0
10	chr10_46999008	46999008	A	G	0.03566	0.03274	0.2828	1.093	0.08256	0.9294	1.285	0.03287	0.03457	0.4405	0.9492	0.06765	0.8313	1.084	0.931	0.8814	1.0045	1.0105	0.1863	42.75
10	chr10_47087520	47087520	A	G	0.02921	0.03029	0.6719	0.9633	0.08826	0.8103	1.145	0.02753	0.02779	0.8996	0.9907	0.07438	0.8563	1.146	0.7121	0.7121	0.9792	0.9792	0.808	0
10	chr10_48414516	48414516	A	T	0.01318	0.0145	0.4513	0.9076	0.1287	0.7053	1.168	0.01133	0.01227	0.4747	0.9224	0.113	0.7392	1.151	0.301	0.301	0.9159	0.9159	0.9248	0
10	chr10_49459610	49459610	A	G	0.0237	0.02485	0.616	0.9523	0.09747	0.7867	1.153	0.02466	0.02327	0.4568	1.061	0.07989	0.9074	1.241	0.7984	0.7984	1.0159	1.0159	0.3911	0
10	chr10_49658338	49658338	A	G	0.0219	0.02109	0.708	1.039	0.1033	0.8489	1.273	0.02201	0.02186	0.9337	1.007	0.0833	0.8553	1.186	0.766	0.766	1.0195	1.0195	0.8136	0
10	chr10_50098651	50098651	A	G	0.01376	0.01751	0.04467	0.783	0.1221	0.6164	0.9948	0.01557	0.01678	0.4308	0.9267	0.09668	0.7667	1.12	0.06274	0.08161	0.8684	0.866	0.2793	14.57
10	chr10_50178246	50178246	A	G	0.03195	0.03386	0.4748	0.9417	0.0841	0.7986	1.11	0.03205	0.02895	0.1397	1.111	0.07111	0.9662	1.277	0.5034	0.7278	1.037	1.0291	0.1333	55.62
10	chr10_50341918	50341918	A	G	0.0195	0.02275	0.1331	0.8545	0.1047	0.6959	1.049	0.02137	0.02146	0.9589	0.9957	0.08426	0.8441	1.174	0.3264	0.3662	0.9376	0.9341	0.2552	22.77
10	chr10_50830155	50830155	C	G	0.01005	0.0109	0.5763	0.9209	0.1475	0.6898	1.23	0.0104	0.01022	0.8847	1.018	0.1208	0.8032	1.289	0.8105	0.8105	0.9778	0.9778	0.599	0
10	chr10_50916484	50916484	A	G	0.03745	0.03396	0.209	1.107	0.08071	0.9447	1.296	0.03389	0.03457	0.7602	0.9797	0.06708	0.859	1.117	0.5687	0.5932	1.0298	1.0329	0.2444	26.2
10	chr10_50947852	50947852	G	A	0.01544	0.01848	0.1171	0.8329	0.1169	0.6623	1.047	0.01773	0.01804	0.8451	0.9822	0.09209	0.82	1.176	0.2623	0.2954	0.9221	0.9188	0.2679	18.54
10	chr10_5141058	5141058	A	G	0.0353	0.03836	0.2774	0.9171	0.07972	0.7844	1.072	0.03673	0.04089	0.07653	0.8942	0.06317	0.7901	1.012	0.03924	0.03924	0.903	0.903	0.8037	0
10	chr10_51584644	51584644	G	A	0.01065	0.01184	0.4497	0.8979	0.1425	0.6791	1.187	0.0104	0.01116	0.5472	0.9314	0.1181	0.7389	1.174	0.3444	0.3444	0.9176	0.9176	0.8431	0
10	chr10_53822301	53822301	G	A	0.03841	0.03585	0.3661	1.074	0.0792	0.9197	1.255	0.03411	0.03653	0.2818	0.9314	0.06607	0.8182	1.06	0.8037	0.9266	0.9875	0.9935	0.1672	47.58
10	chr10_54040670	54040670	A	G	0.01364	0.01813	0.01693	0.7487	0.1216	0.59	0.9502	0.01698	0.0174	0.791	0.9754	0.09382	0.8116	1.172	0.09609	0.2684	0.8837	0.8643	0.085	66.28
10	chr10_55294874	55294874	G	A	0.01101	0.01132	0.8425	0.972	0.1427	0.7349	1.286	0.0104	0.01015	0.8347	1.026	0.121	0.809	1.3	0.9736	0.9736	1.0031	1.0031	0.7726	0
10	chr10_55582674	55582674	A	C	0.02884	0.02893	0.9716	0.9968	0.08946	0.8365	1.188	0.02761	0.02887	0.5308	0.9549	0.07362	0.8266	1.103	0.6123	0.6123	0.9716	0.9716	0.7109	0
10	chr10_55609769	55609769	C	A	0.01532	0.01301	0.1904	1.181	0.1269	0.9206	1.514	0.01657	0.01577	0.6028	1.052	0.09683	0.8699	1.271	0.2257	0.2257	1.0977	1.0977	0.4687	0
10	chr10_55663053	55663053	A	G	0.01903	0.0196	0.7811	0.9702	0.1089	0.7837	1.201	0.02087	0.01834	0.1349	1.141	0.0883	0.9597	1.357	0.3244	0.429	1.0699	1.0654	0.2474	25.25
10	chr10_5567142	5567142	G	C	0.02369	0.0196	0.06	1.214	0.1031	0.9916	1.485	0.02131	0.02315	0.3054	0.9187	0.08278	0.7811	1.081	0.7048	0.7314	1.0248	1.0489	0.035	77.5
10	chr10_5691034	5691034	C	A	0.01173	0.01101	0.6504	1.066	0.1413	0.8083	1.406	0.0104	0.01054	0.9144	0.9872	0.1198	0.7806	1.249	0.8333	0.8333	1.0194	1.0194	0.6785	0
10	chr10_5762725	5762725	A	G	0.01687	0.01667	0.9158	1.012	0.1167	0.8055	1.273	0.01727	0.01943	0.1852	0.8866	0.09092	0.7419	1.06	0.3264	0.3264	0.932	0.932	0.3712	0
10	chr10_5772920	5772920	T	A	0.04379	0.0414	0.43	1.06	0.07415	0.9168	1.226	0.04141	0.04097	0.8572	1.011	0.0614	0.8965	1.14	0.5232	0.5232	1.0307	1.0307	0.623	0
10	chr10_5781967	5781967	C	A	0.01938	0.01887	0.8019	1.028	0.1093	0.8295	1.273	0.01783	0.02099	0.05987	0.8467	0.08853	0.7118	1.007	0.193	0.4069	0.9143	0.9231	0.1678	47.45
10	chr10_5788833	5788833	C	G	0.01938	0.01887	0.8019	1.028	0.1093	0.8295	1.273	0.0179	0.02115	0.05397	0.8437	0.08829	0.7097	1.003	0.1807	0.4057	0.9122	0.9216	0.1597	49.43
10	chr10_5789000	5789000	A	G	0.01747	0.01771	0.9004	0.9858	0.114	0.7884	1.233	0.01811	0.01937	0.4492	0.9342	0.08995	0.7832	1.114	0.5017	0.5017	0.9537	0.9537	0.7112	0
10	chr10_5789418	5789418	C	A	0.04367	0.04174	0.5229	1.048	0.07407	0.9068	1.212	0.0414	0.04129	0.9669	1.003	0.06134	0.889	1.131	0.659	0.659	1.0211	1.0211	0.6481	0
10	chr10_5790729	5790729	A	G	0.04319	0.04099	0.4628	1.056	0.07458	0.9126	1.223	0.04104	0.04011	0.6995	1.024	0.06184	0.9072	1.156	0.4463	0.4463	1.0369	1.0369	0.7508	0
10	chr10_5804509	5804509	A	G	0.02931	0.02815	0.6407	1.043	0.08969	0.8747	1.243	0.02774	0.02638	0.4919	1.053	0.07525	0.9087	1.22	0.408	0.408	1.0489	1.0489	0.935	0
10	chr10_58118375	58118375	A	G	0.053	0.0499	0.3473	1.066	0.06779	0.9332	1.217	0.05286	0.04948	0.2087	1.072	0.05543	0.9618	1.195	0.1169	0.1169	1.0696	1.0696	0.9489	0
10	chr10_6002518	6002518	A	G	0.04511	0.04455	0.8573	1.013	0.07239	0.8791	1.168	0.0443	0.04355	0.764	1.018	0.05954	0.9059	1.144	0.7303	0.7303	1.016	1.016	0.9581	0
10	chr10_61831271	61831271	G	A	0.0383	0.03396	0.1205	1.133	0.08028	0.9678	1.326	0.0397	0.03808	0.494	1.044	0.06314	0.9226	1.182	0.1342	0.1342	1.0772	1.0772	0.4231	0
10	chr10_61831651	61831651	G	C	0.04666	0.04969	0.3464	0.9362	0.07007	0.816	1.074	0.04444	0.04667	0.3805	0.95	0.05849	0.8471	1.065	0.2019	0.2019	0.9443	0.9443	0.8726	0
10	chr10_61840324	61840324	A	G	0.01244	0.0108	0.304	1.154	0.1398	0.8777	1.518	0.01338	0.01124	0.1126	1.193	0.1113	0.9591	1.484	0.0603	0.0603	1.1777	1.1777	0.8524	0
10	chr10_63851054	63851054	A	G	0.009572	0.013	0.0311	0.7337	0.1442	0.5531	0.9733	0.01168	0.01085	0.5213	1.077	0.1158	0.8584	1.351	0.398	0.5727	0.9265	0.8975	0.0379	76.78
10	chr10_64005772	64005772	C	A	0.02	0.01806	0.3427	1.11	0.1097	0.895	1.376	0.01742	0.01955	0.1946	0.8891	0.09065	0.7444	1.062	0.6939	0.8908	0.9729	0.9849	0.1189	58.87
10	chr10_64278682	64278682	A	G	0.01508	0.01656	0.4272	0.9089	0.1204	0.7178	1.151	0.01585	0.01413	0.245	1.124	0.1007	0.9228	1.369	0.7029	0.843	1.0299	1.0212	0.176	45.4
10	chr10_6472891	6472891	A	C	0.03807	0.04163	0.2257	0.9112	0.07679	0.7839	1.059	0.038	0.03652	0.523	1.042	0.06445	0.9184	1.182	0.7721	0.771	0.9858	0.9808	0.1809	44.14
10	chr10_64968251	64968251	G	A	0.01567	0.01992	0.03287	0.7836	0.1146	0.626	0.9809	0.01677	0.01951	0.09183	0.8572	0.09149	0.7165	1.026	0.008199	0.008199	0.8278	0.8278	0.5404	0
10	chr10_64974017	64974017	G	A	0.0261	0.02916	0.2146	0.8924	0.09181	0.7454	1.068	0.02656	0.02888	0.2452	0.9173	0.07431	0.793	1.061	0.09237	0.09237	0.9074	0.9074	0.8158	0
10	chr10_64974548	64974548	G	A	0.03064	0.03191	0.6268	0.959	0.08618	0.8099	1.135	0.02958	0.03161	0.335	0.934	0.07082	0.813	1.073	0.2922	0.2922	0.944	0.944	0.8128	0
10	chr10_69959320	69959320	A	C	0.01196	0.01384	0.2687	0.8629	0.1334	0.6643	1.121	0.01415	0.01233	0.192	1.15	0.1071	0.9321	1.419	0.7447	0.9601	1.0276	1.0072	0.0932	64.52
10	chr10_70333555	70333555	A	G	0.03259	0.03308	0.8536	0.9846	0.08425	0.8347	1.161	0.03362	0.03613	0.2615	0.9281	0.06648	0.8147	1.057	0.3196	0.3196	0.9494	0.9494	0.5819	0
10	chr10_70646373	70646373	A	G	0.02513	0.02694	0.4476	0.9309	0.09425	0.7739	1.12	0.02392	0.02575	0.3331	0.927	0.07837	0.795	1.081	0.2189	0.2189	0.9286	0.9286	0.9727	0
10	chr10_70992634	70992634	A	G	0.02237	0.01845	0.06309	1.218	0.1061	0.989	1.499	0.01918	0.01826	0.5801	1.051	0.09008	0.881	1.254	0.1044	0.122	1.118	1.1194	0.2894	10.92
10	chr10_71164595	71164595	G	A	0.035	0.03493	0.9801	1.002	0.08161	0.8539	1.176	0.03435	0.03081	0.1038	1.119	0.06927	0.9771	1.282	0.2101	0.229	1.0684	1.0678	0.3022	6.05
10	chr10_71164692	71164692	G	A	0.03709	0.03585	0.6584	1.036	0.07989	0.8858	1.212	0.03871	0.03644	0.3299	1.065	0.06422	0.9387	1.207	0.2976	0.2976	1.0535	1.0535	0.7877	0
10	chr10_71168766	71168766	C	G	0.03721	0.03637	0.7666	1.024	0.07956	0.8761	1.197	0.03856	0.03691	0.4775	1.047	0.06406	0.9231	1.187	0.456	0.456	1.0379	1.0379	0.8278	0
10	chr10_71176012	71176012	G	A	0.03613	0.03522	0.7424	1.027	0.08075	0.8766	1.203	0.03545	0.03949	0.08104	0.894	0.06424	0.7883	1.014	0.2462	0.4556	0.9434	0.95	0.1789	44.65
10	chr10_72014967	72014967	A	C	0.04468	0.04948	0.1317	0.8984	0.07111	0.7815	1.033	0.04413	0.04637	0.3784	0.9495	0.05881	0.8461	1.066	0.1012	0.1012	0.9284	0.9284	0.5488	0
10	chr10_72300885	72300885	A	G	0.02525	0.02611	0.7185	0.9664	0.09479	0.8026	1.164	0.02449	0.02575	0.5069	0.9496	0.07793	0.8151	1.106	0.4583	0.4583	0.9563	0.9563	0.8864	0
10	chr10_72326400	72326400	A	G	0.03649	0.03795	0.6066	0.96	0.07921	0.822	1.121	0.03701	0.03972	0.2473	0.9292	0.06349	0.8205	1.052	0.2207	0.2207	0.9411	0.9411	0.748	0
10	chr10_72462119	72462119	A	G	0.03769	0.03774	0.9845	0.9985	0.07865	0.8558	1.165	0.03658	0.03582	0.7376	1.022	0.06532	0.8993	1.162	0.8072	0.8072	1.0123	1.0123	0.82	0
10	chr10_72541595	72541595	A	G	0.009454	0.01216	0.08203	0.7754	0.1466	0.5817	1.034	0.009694	0.01249	0.02836	0.7742	0.117	0.6155	0.9738	0.005238	0.005238	0.7747	0.7747	0.9934	0
10	chr10_73111423	73111423	A	C	0.0188	0.0172	0.4211	1.095	0.1127	0.8779	1.365	0.01748	0.01889	0.3872	0.9241	0.09128	0.7727	1.105	0.8688	0.9338	0.9884	0.9931	0.242	26.95
10	chr10_74096378	74096378	A	G	0.01232	0.01059	0.2749	1.166	0.1408	0.8848	1.537	0.01353	0.01323	0.8349	1.022	0.1065	0.8299	1.26	0.4117	0.4117	1.0722	1.0722	0.4553	0
10	chr10_74658691	74658691	C	A	0.02166	0.01782	0.06481	1.22	0.1079	0.9875	1.507	0.02038	0.02068	0.8617	0.9851	0.08601	0.8323	1.166	0.3114	0.4412	1.0705	1.0855	0.1212	58.37
10	chr10_74899468	74899468	A	T	0.01988	0.01664	0.1056	1.199	0.1122	0.9622	1.494	0.0192	0.01806	0.4901	1.064	0.09039	0.8916	1.271	0.1213	0.1213	1.1152	1.1152	0.4071	0
10	chr10_74999077	74999077	A	C	0.04499	0.04916	0.1889	0.9111	0.0709	0.7929	1.047	0.04805	0.04698	0.681	1.024	0.05736	0.915	1.146	0.6139	0.638	0.9778	0.9731	0.2002	39.06
10	chr10_75138691	75138691	A	G	0.0536	0.04644	0.02788	1.163	0.06874	1.016	1.331	0.04748	0.0476	0.9621	0.9973	0.05732	0.8913	1.116	0.01934	0.08244	1.0906	1.0984	0.1235	52.19
10	chr10_75156333	75156333	A	G	0.01974	0.02034	0.7774	0.9702	0.107	0.7867	1.197	0.01961	0.02076	0.5016	0.9434	0.08673	0.7959	1.118	0.484	0.484	0.9539	0.9539	0.8388	0
10	chr10_75188033	75188033	A	G	0.04032	0.03774	0.3725	1.071	0.07732	0.9207	1.247	0.03992	0.03418	0.01299	1.175	0.06489	1.034	1.334	0.01336	0.01336	1.1308	1.1308	0.3586	0
10	chr10_75407887	75407887	A	C	0.01843	0.01834	0.9676	1.005	0.1115	0.8073	1.25	0.01819	0.01779	0.8087	1.022	0.09181	0.8541	1.224	0.8326	0.8326	1.0151	1.0151	0.9075	0
10	chr10_7618739	7618739	A	G	0.02417	0.0218	0.2913	1.111	0.09994	0.9135	1.352	0.02526	0.02341	0.3255	1.081	0.07929	0.9255	1.263	0.1544	0.1544	1.0925	1.0925	0.8301	0
10	chr10_7622009	7622009	A	G	0.01173	0.01101	0.6504	1.066	0.1413	0.8083	1.406	0.01061	0.01054	0.9496	1.008	0.1193	0.7975	1.273	0.7317	0.7317	1.0317	1.0317	0.7623	0
10	chr10_76818077	76818077	A	G	0.02273	0.02568	0.2012	0.8825	0.09785	0.7285	1.069	0.02371	0.02614	0.1993	0.9045	0.07825	0.7759	1.054	0.07192	0.07192	0.8959	0.8959	0.8442	0
10	chr10_76995102	76995102	A	C	0.02584	0.02558	0.9103	1.011	0.09465	0.8396	1.217	0.02306	0.02426	0.5185	0.9494	0.08041	0.811	1.111	0.6765	0.6765	0.9748	0.9748	0.6127	0
10	chr10_77818505	77818505	A	C	0.02453	0.02683	0.331	0.9119	0.09495	0.757	1.098	0.0283	0.0263	0.3146	1.078	0.07497	0.9309	1.249	0.8537	0.9848	1.0109	1.0016	0.1666	47.73
10	chr10_78084184	78084184	A	G	0.03068	0.02926	0.5775	1.05	0.08795	0.8839	1.248	0.03042	0.02882	0.4391	1.057	0.07207	0.918	1.218	0.3439	0.3439	1.0542	1.0542	0.9534	0
10	chr10_79552248	79552248	A	G	0.01065	0.01195	0.4121	0.8899	0.1422	0.6734	1.176	0.01111	0.01085	0.8367	1.024	0.1171	0.8143	1.289	0.715	0.715	0.9675	0.9675	0.4461	0
10	chr10_8019223	8019223	A	G	0.02728	0.02851	0.6177	0.9556	0.09107	0.7994	1.142	0.03234	0.02997	0.2647	1.082	0.07033	0.9423	1.241	0.5605	0.6188	1.0329	1.0306	0.2803	14.21
10	chr10_8093034	8093034	C	A	0.0217	0.02035	0.531	1.068	0.1053	0.869	1.313	0.02022	0.02008	0.9379	1.007	0.0877	0.8478	1.196	0.6448	0.6448	1.0316	1.0316	0.6678	0
10	chr10_81697868	81697868	T	A	0.01843	0.01593	0.1994	1.159	0.1153	0.9248	1.453	0.01741	0.01576	0.2921	1.106	0.09574	0.9168	1.334	0.1037	0.1037	1.1273	1.1273	0.7548	0
10	chr10_82699491	82699491	G	A	0.02261	0.01855	0.05556	1.224	0.1057	0.9949	1.506	0.02385	0.01943	0.01309	1.233	0.08447	1.045	1.455	0.001743	0.001743	1.2295	1.2295	0.9568	0
10	chr10_84738707	84738707	C	A	0.01747	0.02065	0.1219	0.8434	0.1102	0.6795	1.047	0.02103	0.02107	0.9806	0.9979	0.08499	0.8448	1.179	0.3353	0.3874	0.9372	0.9309	0.2268	31.55
10	chr10_84744926	84744926	A	C	0.02776	0.02327	0.05679	1.198	0.09511	0.9945	1.444	0.0259	0.02341	0.1892	1.109	0.07886	0.9502	1.294	0.02626	0.02626	1.1444	1.1444	0.5321	0
10	chr10_85944516	85944516	A	C	0.02719	0.02495	0.3479	1.092	0.09401	0.9084	1.313	0.02789	0.02584	0.2976	1.082	0.07558	0.9329	1.255	0.1617	0.1617	1.0859	1.0859	0.9392	0
10	chr10_85961608	85961608	A	G	0.02501	0.02642	0.5527	0.9453	0.09478	0.785	1.138	0.02448	0.02489	0.828	0.9831	0.0786	0.8427	1.147	0.5852	0.5852	0.9675	0.9675	0.7502	0
10	chr10_85991784	85991784	G	A	0.01376	0.01551	0.3305	0.8853	0.1252	0.6927	1.132	0.01458	0.0167	0.1599	0.871	0.09838	0.7182	1.056	0.08818	0.08818	0.8764	0.8764	0.9185	0
10	chr10_87484382	87484382	A	G	0.05288	0.04738	0.09172	1.123	0.06864	0.9813	1.284	0.05498	0.0462	0.001044	1.201	0.05597	1.076	1.34	0.0003132	0.0003132	1.1692	1.1692	0.4483	0
10	chr10_87489317	87489317	G	A	0.05312	0.04738	0.07877	1.128	0.06856	0.9862	1.29	0.0547	0.04667	0.002736	1.182	0.05588	1.059	1.319	0.000605	0.000605	1.1601	1.1601	0.597	0
10	chr10_88414569	88414569	A	G	0.03112	0.03113	0.9949	0.9994	0.08628	0.8439	1.184	0.03064	0.03122	0.7849	0.981	0.07045	0.8544	1.126	0.8295	0.8295	0.9883	0.9883	0.8675	0
10	chr10_88416963	88416963	A	G	0.01184	0.01293	0.5151	0.9154	0.1359	0.7014	1.195	0.01131	0.01078	0.6825	1.049	0.117	0.8341	1.319	0.9088	0.9088	0.9899	0.9899	0.4474	0
10	chr10_88703732	88703732	A	G	0.03661	0.03931	0.3468	0.9288	0.07854	0.7963	1.083	0.03856	0.03871	0.9516	0.9962	0.06329	0.8799	1.128	0.5242	0.5242	0.9691	0.9691	0.4874	0
10	chr10_89472953	89472953	A	G	0.01522	0.01573	0.7817	0.9669	0.1215	0.762	1.227	0.01498	0.01827	0.03488	0.8172	0.09583	0.6773	0.9861	0.06792	0.1032	0.8717	0.8743	0.277	15.37
10	chr10_90354423	90354423	G	C	0.02346	0.02486	0.5428	0.9423	0.09773	0.778	1.141	0.02463	0.02633	0.3762	0.9338	0.07742	0.8023	1.087	0.2841	0.2841	0.9371	0.9371	0.9421	0
10	chr10_90356598	90356598	A	G	0.01376	0.01353	0.894	1.017	0.1291	0.7899	1.31	0.01303	0.01342	0.7847	0.9712	0.1069	0.7876	1.198	0.8987	0.8987	0.9896	0.9896	0.7834	0
10	chr10_90771829	90771829	A	G	0.02955	0.02966	0.9648	0.9961	0.08839	0.8377	1.185	0.0322	0.02623	0.003736	1.235	0.07299	1.071	1.425	0.02769	0.3083	1.1319	1.1156	0.0607	71.57
10	chr10_91066446	91066446	C	G	0.01891	0.01593	0.1274	1.191	0.1146	0.9511	1.491	0.01571	0.01615	0.7706	0.972	0.0974	0.8031	1.176	0.4439	0.5257	1.0585	1.0663	0.1767	45.21
10	chr10_91066769	91066769	C	A	0.01341	0.01206	0.4219	1.113	0.1336	0.8568	1.446	0.01423	0.0128	0.3091	1.114	0.1059	0.9049	1.371	0.1947	0.1947	1.1136	1.1136	0.9958	0
10	chr10_93668110	93668110	T	A	0.009452	0.0108	0.371	0.8743	0.1503	0.6512	1.174	0.01033	0.01022	0.9301	1.011	0.121	0.7973	1.281	0.6241	0.6241	0.9549	0.9549	0.4515	0
10	chr10_94397295	94397295	A	T	0.02704	0.0283	0.6079	0.9542	0.09143	0.7976	1.141	0.0259	0.02966	0.06053	0.87	0.07428	0.7521	1.006	0.07533	0.07533	0.9025	0.9025	0.4329	0
10	chr10_94714427	94714427	G	C	0.01196	0.0131	0.4953	0.9121	0.135	0.7	1.188	0.01217	0.01171	0.7257	1.04	0.1124	0.8346	1.297	0.8667	0.8667	0.9856	0.9856	0.4551	0
10	chr10_95107386	95107386	C	G	0.01567	0.01614	0.8026	0.9705	0.1198	0.7674	1.227	0.01331	0.01772	0.003324	0.7477	0.09938	0.6153	0.9084	0.01589	0.1942	0.8316	0.8446	0.0938	64.38
10	chr10_95162056	95162056	G	C	0.03924	0.03637	0.3145	1.082	0.07851	0.9278	1.262	0.03906	0.03184	0.001407	1.236	0.06646	1.085	1.408	0.002057	0.02177	1.1692	1.1641	0.1958	40.25
10	chr10_95347050	95347050	G	A	0.0335	0.03396	0.8646	0.9859	0.08301	0.8379	1.16	0.03786	0.0327	0.02211	1.164	0.06641	1.022	1.326	0.0932	0.3562	1.091	1.0793	0.1183	59.02
10	chr10_95372953	95372953	C	A	0.009452	0.01132	0.2199	0.8334	0.1488	0.6225	1.116	0.0116	0.01124	0.7771	1.033	0.1149	0.8248	1.294	0.5997	0.6077	0.9534	0.9474	0.2534	23.33
10	chr10_95441272	95441272	A	G	0.02396	0.02376	0.9289	1.009	0.09826	0.8321	1.223	0.02634	0.02673	0.8409	0.9849	0.07604	0.8485	1.143	0.9184	0.9184	0.9939	0.9939	0.8457	0
10	chr10_95660642	95660642	G	A	0.01113	0.01184	0.6533	0.9387	0.1408	0.7123	1.237	0.01352	0.01186	0.2266	1.141	0.1094	0.9211	1.414	0.4988	0.5685	1.0602	1.056	0.2737	16.53
10	chr10_96117066	96117066	A	G	0.01209	0.01174	0.8293	1.03	0.138	0.786	1.35	0.01055	0.01148	0.4659	0.9183	0.1169	0.7303	1.155	0.676	0.676	0.9634	0.9634	0.5256	0
10	chr10_96447920	96447920	A	G	0.01723	0.01846	0.5354	0.9322	0.1134	0.7464	1.164	0.02004	0.01843	0.3379	1.089	0.08901	0.9147	1.297	0.7105	0.7584	1.0263	1.0237	0.2808	14.02
10	chr10_96734339	96734339	A	C	0.04547	0.04328	0.4781	1.053	0.07276	0.913	1.214	0.04162	0.04284	0.6177	0.9702	0.06064	0.8615	1.093	0.9433	0.9433	1.0033	1.0033	0.3872	0
10	chr10_96741053	96741053	C	A	0.04503	0.04288	0.4839	1.052	0.07307	0.912	1.215	0.04154	0.04269	0.6365	0.9717	0.06072	0.8627	1.095	0.9364	0.9364	1.0037	1.0037	0.4033	0
10	chr10_97023725	97023725	A	G	0.01125	0.0129	0.3138	0.8705	0.1378	0.6644	1.14	0.01168	0.01046	0.3411	1.118	0.1169	0.8888	1.406	0.939	0.9812	1.0068	0.9971	0.1661	47.85
10	chr10_97386497	97386497	A	C	0.03924	0.03429	0.07838	1.15	0.07962	0.9841	1.345	0.03977	0.03685	0.2141	1.082	0.0637	0.9553	1.226	0.03914	0.03914	1.108	1.108	0.55	0
10	chr10_97388162	97388162	A	G	0.04164	0.03701	0.1114	1.13	0.07707	0.972	1.315	0.04232	0.03894	0.161	1.091	0.0619	0.966	1.231	0.03662	0.03662	1.1061	1.1061	0.7224	0
10	chr10_97445357	97445357	A	C	0.0396	0.03439	0.06463	1.158	0.07939	0.991	1.353	0.03948	0.0366	0.2169	1.082	0.06387	0.9547	1.226	0.03403	0.03403	1.1112	1.1112	0.5053	0
10	chr10_97453464	97453464	C	A	0.03589	0.03449	0.6118	1.042	0.08127	0.8886	1.222	0.03312	0.03301	0.9614	1.003	0.06823	0.8777	1.147	0.7195	0.7195	1.0189	1.0189	0.7192	0
10	chr10_97919011	97919011	G	A	0.03673	0.03649	0.9304	1.007	0.07977	0.8612	1.177	0.03878	0.03732	0.5312	1.041	0.06381	0.9184	1.179	0.5848	0.5848	1.0276	1.0276	0.7451	0
10	chr10_98386483	98386483	A	G	0.009572	0.01132	0.2522	0.844	0.1483	0.6311	1.129	0.01012	0.01147	0.2824	0.8809	0.1181	0.6989	1.11	0.1206	0.1206	0.8664	0.8664	0.8214	0
10	chr10_99019287	99019287	A	G	0.01675	0.01782	0.5843	0.939	0.1151	0.7493	1.177	0.01776	0.01678	0.5366	1.06	0.09374	0.8818	1.273	0.8913	0.8913	1.01	1.01	0.4142	0
10	chr10_99139505	99139505	A	T	0.01531	0.01342	0.2861	1.144	0.1259	0.8935	1.464	0.01444	0.01319	0.3803	1.096	0.1047	0.8928	1.346	0.175	0.175	1.1154	1.1154	0.7935	0
10	chr10_99225846	99225846	A	G	0.0323	0.03616	0.1573	0.8897	0.08267	0.7566	1.046	0.03383	0.03051	0.124	1.112	0.06931	0.9712	1.274	0.7906	0.9942	1.0142	0.9992	0.0387	76.6
10	chr10_99227333	99227333	C	A	0.02069	0.01984	0.6884	1.044	0.1065	0.8471	1.286	0.02064	0.01796	0.111	1.152	0.08909	0.9678	1.372	0.1395	0.1395	1.1062	1.1062	0.4783	0
10	chr10_99439454	99439454	A	C	0.01761	0.01972	0.2992	0.8911	0.1111	0.7167	1.108	0.01988	0.0231	0.06859	0.858	0.0842	0.7274	1.012	0.03785	0.03785	0.8699	0.8699	0.786	0
10	chr10_99969475	99969475	C	A	0.03841	0.03396	0.1115	1.136	0.08022	0.9708	1.33	0.03566	0.03996	0.06469	0.8886	0.06397	0.7839	1.007	0.6509	0.9996	0.9776	0.9999	0.0167	82.55
11	chr11_100061865	100061865	G	A	0.03841	0.04196	0.2285	0.912	0.07648	0.7851	1.06	0.03801	0.0427	0.05038	0.8858	0.06201	0.7844	1	0.02275	0.02275	0.8961	0.8961	0.7672	0
11	chr11_10019879	10019879	A	G	0.01617	0.01406	0.2483	1.152	0.1229	0.9057	1.466	0.01515	0.01756	0.118	0.8604	0.09627	0.7124	1.039	0.4684	0.8044	0.9621	0.9801	0.0788	55.83
11	chr11_1015828	1015828	A	G	0.01807	0.01719	0.658	1.052	0.1138	0.8414	1.314	0.0179	0.01771	0.9074	1.011	0.09225	0.8436	1.211	0.7094	0.7094	1.0271	1.0271	0.7861	0
11	chr11_101828924	101828924	A	G	0.01256	0.01447	0.2725	0.8668	0.1304	0.6713	1.119	0.01337	0.01334	0.9834	1.002	0.1063	0.8138	1.234	0.4977	0.4977	0.9457	0.9457	0.3889	0
11	chr11_101833768	101833768	A	G	0.04403	0.04392	0.9716	1.003	0.07307	0.8688	1.157	0.04642	0.043	0.1753	1.083	0.05912	0.9649	1.216	0.2827	0.2827	1.0506	1.0506	0.4142	0
11	chr11_102584176	102584176	G	A	0.03698	0.03869	0.5505	0.9542	0.07861	0.8179	1.113	0.03708	0.03707	0.9965	1	0.06456	0.8814	1.135	0.7051	0.7051	0.9813	0.9813	0.6449	0
11	chr11_102661435	102661435	G	A	0.02094	0.0218	0.6899	0.9595	0.1037	0.783	1.176	0.01741	0.01951	0.2003	0.8904	0.09065	0.7455	1.064	0.22	0.22	0.9197	0.9197	0.5874	0
11	chr11_103907858	103907858	G	C	0.02943	0.0281	0.5938	1.049	0.0896	0.88	1.25	0.031	0.02997	0.6232	1.035	0.071	0.901	1.19	0.4769	0.4769	1.0404	1.0404	0.9064	0
11	chr11_103908689	103908689	A	G	0.0256	0.02348	0.3588	1.093	0.09678	0.904	1.321	0.02137	0.02443	0.09339	0.8721	0.0816	0.7432	1.023	0.4903	0.7904	0.9579	0.9705	0.0745	68.56
11	chr11_104899901	104899901	G	A	0.04176	0.04727	0.07468	0.8782	0.07292	0.7612	1.013	0.04288	0.04113	0.4752	1.044	0.06085	0.927	1.177	0.5499	0.6536	0.9725	0.962	0.0686	69.84
11	chr11_105010448	105010448	G	A	0.01472	0.01373	0.5784	1.073	0.1265	0.8373	1.375	0.01238	0.01319	0.5573	0.9383	0.1085	0.7585	1.161	0.9339	0.9339	0.9932	0.9932	0.4209	0
11	chr11_10669228	10669228	A	G	0.01173	0.0152	0.04512	0.7687	0.1316	0.5939	0.995	0.01344	0.01608	0.07302	0.8341	0.1013	0.6838	1.017	0.008332	0.008332	0.8091	0.8091	0.623	0
11	chr11_10673739	10673739	A	G	0.01173	0.01509	0.05153	0.7742	0.1318	0.5979	1.002	0.0138	0.01608	0.1223	0.8561	0.1007	0.7028	1.043	0.01618	0.01618	0.825	0.825	0.5443	0
11	chr11_107299811	107299811	A	G	0.01675	0.01751	0.698	0.9561	0.1156	0.7623	1.199	0.01543	0.01725	0.2384	0.8928	0.09625	0.7393	1.078	0.2486	0.2486	0.9182	0.9182	0.6488	0
11	chr11_1074927	1074927	A	G	0.01366	0.0152	0.3884	0.8969	0.1263	0.7002	1.149	0.01405	0.0132	0.5486	1.065	0.1054	0.8664	1.31	0.9257	0.9171	0.9925	0.9912	0.2964	8.3
11	chr11_108159732	108159732	A	G	0.01747	0.02055	0.1336	0.8476	0.1104	0.6827	1.052	0.01756	0.01797	0.7992	0.9768	0.09237	0.815	1.171	0.2477	0.2477	0.9214	0.9214	0.3243	0
11	chr11_108382207	108382207	G	A	0.01424	0.01352	0.6827	1.054	0.128	0.8199	1.354	0.015	0.01342	0.2749	1.119	0.1034	0.9141	1.371	0.2696	0.2696	1.0929	1.0929	0.7161	0
11	chr11_108382375	108382375	A	G	0.01424	0.01352	0.6827	1.054	0.128	0.8199	1.354	0.015	0.01342	0.2749	1.119	0.1034	0.9141	1.371	0.2696	0.2696	1.0929	1.0929	0.7161	0
11	chr11_1101078	1101078	G	A	0.03577	0.03595	0.9486	0.9948	0.08058	0.8495	1.165	0.04062	0.04222	0.5095	0.9604	0.0612	0.8519	1.083	0.5721	0.5721	0.9728	0.9728	0.728	0
11	chr11_111631612	111631612	A	C	0.009574	0.01038	0.59	0.9218	0.1511	0.6856	1.24	0.009694	0.01038	0.5729	0.9334	0.1223	0.7344	1.186	0.4371	0.4371	0.9288	0.9288	0.9487	0
11	chr11_111680441	111680441	A	G	0.01771	0.01352	0.02362	1.315	0.1214	1.037	1.668	0.01635	0.01615	0.9011	1.012	0.09649	0.8377	1.223	0.1335	0.31	1.12	1.1417	0.0912	64.94
11	chr11_111680496	111680496	C	A	0.04977	0.04937	0.9017	1.009	0.06902	0.881	1.155	0.04614	0.04737	0.6318	0.9727	0.05777	0.8686	1.089	0.7763	0.7763	0.9875	0.9875	0.684	0
11	chr11_111896242	111896242	A	G	0.04225	0.03995	0.439	1.06	0.07544	0.9144	1.229	0.04239	0.04081	0.5175	1.04	0.06113	0.9229	1.173	0.3247	0.3247	1.0479	1.0479	0.8445	0
11	chr11_113105857	113105857	A	G	0.01629	0.01752	0.5229	0.9283	0.1165	0.7388	1.166	0.01501	0.01289	0.1395	1.167	0.1045	0.9507	1.432	0.5005	0.6885	1.0538	1.0469	0.1437	53.23
11	chr11_113222931	113222931	G	A	0.01723	0.01646	0.6886	1.048	0.1164	0.8341	1.316	0.0162	0.0167	0.7491	0.9698	0.09587	0.8037	1.17	0.9927	0.9927	1.0007	1.0007	0.6071	0
11	chr11_113236975	113236975	A	G	0.02608	0.02505	0.6628	1.042	0.09488	0.8654	1.255	0.02512	0.02443	0.7145	1.029	0.07851	0.8824	1.2	0.5775	0.5775	1.0343	1.0343	0.9188	0
11	chr11_113283484	113283484	G	C	0.03234	0.03367	0.6186	0.9591	0.08397	0.8135	1.131	0.03357	0.03406	0.8267	0.9853	0.06751	0.8632	1.125	0.6294	0.6294	0.9749	0.9749	0.8025	0
11	chr11_11362458	11362458	A	G	0.01687	0.0152	0.3738	1.112	0.1192	0.8801	1.405	0.01557	0.01444	0.4464	1.08	0.1005	0.8865	1.315	0.2462	0.2462	1.0932	1.0932	0.8514	0
11	chr11_113639564	113639564	G	A	0.01998	0.02201	0.345	0.9058	0.1048	0.7377	1.112	0.02059	0.0224	0.3069	0.9177	0.0841	0.7782	1.082	0.1653	0.1653	0.913	0.913	0.9226	0
11	chr11_113669979	113669979	G	A	0.01424	0.01541	0.5183	0.9229	0.1242	0.7235	1.177	0.01295	0.01561	0.06559	0.8274	0.103	0.6761	1.013	0.0675	0.0675	0.8651	0.8651	0.4984	0
11	chr11_113846041	113846041	A	C	0.02548	0.02505	0.8541	1.018	0.09544	0.8441	1.227	0.02519	0.0238	0.4617	1.06	0.07899	0.9078	1.237	0.4918	0.4918	1.0427	1.0427	0.7442	0
11	chr11_113860274	113860274	A	G	0.02393	0.02009	0.07957	1.196	0.1023	0.9789	1.462	0.02054	0.02171	0.5067	0.9452	0.08484	0.8004	1.116	0.5448	0.6435	1.0403	1.0559	0.0766	68.11
11	chr11_113961762	113961762	A	G	0.01771	0.0173	0.8338	1.024	0.1142	0.8188	1.281	0.01677	0.01717	0.8004	0.9764	0.09443	0.8114	1.175	0.9501	0.9501	0.9955	0.9955	0.748	0
11	chr11_114393636	114393636	A	G	0.01531	0.01468	0.7252	1.044	0.1232	0.8202	1.33	0.01536	0.01467	0.645	1.047	0.1004	0.8603	1.275	0.565	0.565	1.0458	1.0458	0.9856	0
11	chr11_116298367	116298367	A	C	0.02883	0.03113	0.3692	0.924	0.08802	0.7776	1.098	0.02979	0.03114	0.5202	0.9554	0.07096	0.8314	1.098	0.2872	0.2872	0.9429	0.9429	0.7676	0
11	chr11_116707736	116707736	A	G	0.03423	0.0324	0.4957	1.058	0.08346	0.8988	1.247	0.03234	0.03285	0.8114	0.9837	0.06868	0.8598	1.126	0.8069	0.8069	1.013	1.013	0.5005	0
11	chr11_117050010	117050010	C	G	0.01831	0.0196	0.5263	0.9327	0.1101	0.7517	1.157	0.01677	0.01584	0.5482	1.06	0.09642	0.8771	1.28	0.9699	0.9699	1.0027	1.0027	0.382	0
11	chr11_117050120	117050120	C	G	0.01268	0.0131	0.8037	0.9675	0.1329	0.7457	1.255	0.0126	0.01194	0.6257	1.056	0.1109	0.8493	1.312	0.8275	0.8275	1.0187	1.0187	0.6131	0
11	chr11_117100134	117100134	A	C	0.02836	0.02925	0.7228	0.9687	0.08964	0.8126	1.155	0.03149	0.03005	0.495	1.049	0.0707	0.9136	1.205	0.7554	0.7554	1.0174	1.0174	0.4855	0
11	chr11_117156893	117156893	C	G	0.01496	0.01447	0.7856	1.034	0.1244	0.8106	1.32	0.01366	0.01506	0.3317	0.9053	0.1025	0.7405	1.107	0.5631	0.5631	0.9553	0.9553	0.4096	0
11	chr11_117279712	117279712	A	G	0.01687	0.0173	0.8266	0.975	0.1157	0.7772	1.223	0.01939	0.01701	0.1457	1.142	0.09159	0.9547	1.367	0.3169	0.3693	1.0745	1.072	0.284	12.88
11	chr11_117303858	117303858	G	A	0.04822	0.04769	0.8701	1.012	0.07011	0.8817	1.161	0.05088	0.04316	0.002838	1.189	0.05792	1.061	1.331	0.01584	0.2262	1.1137	1.1023	0.0763	68.17
11	chr11_117531731	117531731	A	G	0.01855	0.01719	0.4945	1.08	0.113	0.8656	1.348	0.02172	0.02037	0.4392	1.068	0.08509	0.904	1.262	0.3043	0.3043	1.0723	1.0723	0.937	0
11	chr11_118133173	118133173	A	G	0.01987	0.01752	0.2451	1.137	0.1106	0.9155	1.413	0.02087	0.01654	0.008986	1.267	0.09088	1.061	1.514	0.005979	0.005979	1.2129	1.2129	0.4495	0
11	chr11_118375998	118375998	A	G	0.03601	0.03658	0.839	0.9839	0.08013	0.8409	1.151	0.03474	0.03644	0.4515	0.9517	0.06582	0.8365	1.083	0.4778	0.4778	0.9645	0.9645	0.7483	0
11	chr11_118451973	118451973	A	C	0.01089	0.01185	0.5474	0.9183	0.1417	0.6957	1.212	0.01126	0.01085	0.7492	1.038	0.1168	0.8257	1.305	0.8917	0.8917	0.9878	0.9878	0.5046	0
11	chr11_118531335	118531335	G	A	0.01328	0.0109	0.1454	1.221	0.1373	0.9329	1.598	0.01189	0.01155	0.7969	1.03	0.1134	0.8244	1.286	0.2597	0.2597	1.1036	1.1036	0.3394	0
11	chr11_118656777	118656777	G	A	0.04032	0.04497	0.1253	0.8923	0.07438	0.7713	1.032	0.04281	0.04597	0.2089	0.9283	0.05921	0.8266	1.043	0.05271	0.05271	0.9142	0.9142	0.6774	0
11	chr11_118827665	118827665	A	C	0.0128	0.01017	0.09763	1.262	0.141	0.9576	1.664	0.01175	0.01233	0.6606	0.9521	0.1118	0.7647	1.185	0.4957	0.5747	1.0615	1.0819	0.1174	59.22
11	chr11_118827987	118827987	A	G	0.01185	0.01339	0.3569	0.8832	0.1349	0.678	1.151	0.01212	0.01328	0.394	0.9113	0.109	0.736	1.128	0.2144	0.2144	0.9001	0.9001	0.8567	0
11	chr11_118920540	118920540	A	G	0.01065	0.01268	0.2072	0.8378	0.1405	0.6362	1.103	0.0109	0.01085	0.9686	1.005	0.1176	0.7978	1.265	0.4378	0.4378	0.9324	0.9324	0.3206	0
11	chr11_118942344	118942344	A	G	0.01053	0.01258	0.2007	0.835	0.1412	0.6332	1.101	0.01062	0.01062	0.9999	1	0.119	0.7919	1.263	0.4105	0.4105	0.9278	0.9278	0.3288	0
11	chr11_118984422	118984422	A	G	0.01569	0.0152	0.7908	1.033	0.1215	0.8139	1.31	0.01727	0.01272	0.00225	1.364	0.1019	1.117	1.665	0.01222	0.1962	1.2161	1.1964	0.0796	67.45
11	chr11_119044199	119044199	A	G	0.014	0.01164	0.1595	1.206	0.1334	0.9286	1.566	0.01309	0.01373	0.646	0.9525	0.106	0.7738	1.172	0.6072	0.6362	1.0436	1.057	0.1661	47.86
11	chr11_119045300	119045300	C	A	0.01376	0.01122	0.1251	1.23	0.1352	0.9437	1.603	0.01267	0.01319	0.7054	0.96	0.108	0.7769	1.186	0.509	0.5713	1.0573	1.0722	0.1521	51.25
11	chr11_119050849	119050849	A	G	0.01113	0.01164	0.7493	0.9558	0.1414	0.7245	1.261	0.01182	0.01178	0.9799	1.003	0.113	0.8037	1.251	0.858	0.858	0.9843	0.9843	0.79	0
11	chr11_119058712	119058712	A	G	0.01328	0.01132	0.2347	1.175	0.136	0.9002	1.534	0.01281	0.01311	0.8262	0.9766	0.1078	0.7906	1.206	0.5724	0.5794	1.0488	1.0515	0.2866	11.95
11	chr11_119059199	119059199	C	G	0.0158	0.01374	0.2533	1.152	0.1242	0.9033	1.47	0.01536	0.016	0.6711	0.9592	0.09817	0.7913	1.163	0.7087	0.7052	1.0292	1.0347	0.2473	25.29
11	chr11_119156193	119156193	A	G	0.02369	0.02233	0.5437	1.063	0.09988	0.8736	1.292	0.02215	0.02427	0.2474	0.9106	0.08101	0.7769	1.067	0.6083	0.7214	0.9683	0.9731	0.2289	30.94
11	chr11_119206824	119206824	A	G	0.01448	0.01499	0.7796	0.9658	0.1244	0.7568	1.233	0.01352	0.01491	0.3343	0.9053	0.1031	0.7397	1.108	0.3568	0.3568	0.9295	0.9295	0.6889	0
11	chr11_119215586	119215586	A	G	0.01017	0.01164	0.3473	0.8728	0.1449	0.657	1.159	0.01196	0.011	0.4628	1.088	0.1147	0.8688	1.362	0.9951	0.9409	0.9994	0.992	0.233	29.69
11	chr11_11924337	11924337	G	A	0.01615	0.01562	0.7756	1.035	0.1198	0.8182	1.309	0.01536	0.01654	0.4361	0.927	0.09735	0.766	1.122	0.6722	0.6722	0.9685	0.9685	0.4753	0
11	chr11_121028559	121028559	A	C	0.01711	0.01384	0.0754	1.241	0.1216	0.9777	1.575	0.01594	0.01467	0.3986	1.088	0.09957	0.8948	1.322	0.07503	0.07503	1.147	1.147	0.4025	0
11	chr11_12237861	12237861	G	A	0.01184	0.01101	0.598	1.077	0.1409	0.8172	1.42	0.01231	0.01163	0.6061	1.06	0.1123	0.8503	1.32	0.463	0.463	1.0666	1.0666	0.9296	0
11	chr11_12244998	12244998	A	G	0.02034	0.01771	0.1979	1.152	0.1097	0.9288	1.428	0.01797	0.01725	0.6508	1.043	0.09281	0.8695	1.251	0.2382	0.2382	1.0872	1.0872	0.4891	0
11	chr11_12257789	12257789	G	C	0.05327	0.04927	0.2254	1.086	0.06791	0.9505	1.24	0.05137	0.04894	0.3609	1.052	0.05594	0.9432	1.174	0.1411	0.1411	1.0656	1.0656	0.7177	0
11	chr11_122795677	122795677	A	G	0.0134	0.013	0.8138	1.031	0.1312	0.7975	1.334	0.01493	0.0142	0.6189	1.052	0.1019	0.8615	1.285	0.5922	0.5922	1.044	1.044	0.9034	0
11	chr11_12315175	12315175	A	G	0.0134	0.01218	0.4678	1.102	0.1333	0.8483	1.431	0.01404	0.01626	0.1378	0.8614	0.1007	0.7071	1.049	0.4575	0.734	0.942	0.9593	0.1404	54
11	chr11_12315636	12315636	A	G	0.01186	0.01249	0.7015	0.9489	0.1369	0.7256	1.241	0.01139	0.0128	0.291	0.8889	0.1116	0.7142	1.106	0.2891	0.2891	0.9124	0.9124	0.7115	0
11	chr11_123624658	123624658	A	C	0.0152	0.01499	0.9104	1.014	0.1229	0.7969	1.29	0.01578	0.01436	0.3397	1.101	0.1004	0.904	1.34	0.4158	0.4158	1.0653	1.0653	0.604	0
11	chr11_123676388	123676388	A	G	0.04403	0.04358	0.8843	1.011	0.07323	0.8756	1.167	0.04416	0.0402	0.1068	1.103	0.06082	0.9791	1.243	0.1817	0.1817	1.0645	1.0645	0.3602	0
11	chr11_123753958	123753958	A	G	0.01269	0.01302	0.8433	0.974	0.1331	0.7503	1.264	0.01342	0.01308	0.81	1.026	0.1069	0.8321	1.265	0.9496	0.9496	1.0053	1.0053	0.7606	0
11	chr11_123756104	123756104	C	A	0.01065	0.01112	0.7639	0.9575	0.1446	0.7213	1.271	0.01111	0.01054	0.6494	1.055	0.118	0.8372	1.33	0.8716	0.8716	1.0149	1.0149	0.6034	0
11	chr11_123777217	123777217	A	C	0.03314	0.02662	0.01035	1.253	0.0882	1.054	1.49	0.03106	0.032	0.6618	0.9699	0.06979	0.8459	1.112	0.2137	0.4729	1.0704	1.0962	0.0228	80.71
11	chr11_123810502	123810502	G	A	0.02082	0.02107	0.907	0.9878	0.1046	0.8047	1.213	0.02137	0.02107	0.8635	1.015	0.08466	0.8595	1.198	0.9499	0.9499	1.0041	1.0041	0.84	0
11	chr11_124006972	124006972	A	C	0.0396	0.04119	0.5896	0.9598	0.07615	0.8267	1.114	0.04324	0.03972	0.149	1.092	0.06129	0.9688	1.232	0.4349	0.6238	1.038	1.0319	0.1868	42.62
11	chr11_124006993	124006993	A	G	0.03936	0.04109	0.5578	0.9563	0.07632	0.8234	1.111	0.04316	0.03964	0.1479	1.093	0.06134	0.969	1.232	0.4453	0.653	1.0372	1.0303	0.1724	46.29
11	chr11_124007930	124007930	G	A	0.03398	0.0304	0.1749	1.122	0.08486	0.95	1.325	0.03559	0.03481	0.7262	1.023	0.06622	0.8989	1.165	0.2691	0.2691	1.0594	1.0594	0.3908	0
11	chr11_124179902	124179902	A	G	0.03637	0.03354	0.3032	1.088	0.08153	0.9269	1.276	0.03821	0.03957	0.5654	0.9644	0.06308	0.8522	1.091	0.8583	0.8266	1.0089	1.0131	0.2421	26.93
11	chr11_124189292	124189292	G	A	0.01878	0.01803	0.7075	1.043	0.1114	0.8381	1.297	0.02073	0.01896	0.2989	1.095	0.08764	0.9224	1.301	0.2949	0.2949	1.0748	1.0748	0.7314	0
11	chr11_124294006	124294006	A	G	0.01448	0.01488	0.8211	0.9722	0.1246	0.7615	1.241	0.0126	0.01537	0.05187	0.817	0.1041	0.6661	1.002	0.102	0.1343	0.8776	0.8793	0.2841	12.85
11	chr11_124310752	124310752	A	T	0.01268	0.01384	0.5013	0.9155	0.1313	0.7078	1.184	0.01231	0.01545	0.02751	0.7944	0.1046	0.6471	0.9752	0.03235	0.03235	0.8394	0.8394	0.398	0
11	chr11_124501181	124501181	A	C	0.01137	0.01101	0.8165	1.034	0.1424	0.7819	1.366	0.009977	0.01163	0.1897	0.8566	0.1181	0.6796	1.08	0.3904	0.4027	0.9249	0.9254	0.309	3.39
11	chr11_124507019	124507019	A	G	0.0152	0.01184	0.05188	1.287	0.1302	0.9973	1.661	0.0116	0.01249	0.5073	0.9286	0.1118	0.7459	1.156	0.4474	0.6138	1.0666	1.0858	0.0572	72.35
11	chr11_124518058	124518058	A	G	0.009931	0.01101	0.4813	0.9013	0.1476	0.6748	1.204	0.0104	0.01389	0.008785	0.7462	0.1121	0.599	0.9296	0.01222	0.0146	0.7996	0.8003	0.3083	3.67
11	chr11_124617442	124617442	G	A	0.02931	0.0239	0.02427	1.233	0.09326	1.027	1.481	0.02965	0.02638	0.1046	1.128	0.07415	0.9753	1.304	0.007604	0.007604	1.1676	1.1676	0.4551	0
11	chr11_124619747	124619747	A	G	0.0323	0.02642	0.01949	1.23	0.0889	1.034	1.465	0.03234	0.02904	0.1169	1.118	0.07092	0.9725	1.284	0.007326	0.007326	1.1603	1.1603	0.4012	0
11	chr11_124742934	124742934	A	C	0.01376	0.01027	0.03186	1.344	0.1383	1.025	1.763	0.01147	0.01256	0.4083	0.9116	0.112	0.732	1.135	0.4819	0.6313	1.0631	1.0975	0.0292	78.98
11	chr11_124744033	124744033	A	G	0.0329	0.03082	0.4277	1.07	0.08526	0.9053	1.265	0.03064	0.03106	0.8421	0.986	0.07054	0.8587	1.132	0.7249	0.7249	1.0193	1.0193	0.46	0
11	chr11_124761607	124761607	A	G	0.0134	0.01468	0.4683	0.9116	0.1277	0.7098	1.171	0.01451	0.0142	0.8347	1.022	0.1026	0.8356	1.249	0.7729	0.7729	0.9772	0.9772	0.4853	0
11	chr11_124789828	124789828	A	T	0.02286	0.02076	0.3368	1.103	0.1025	0.9026	1.349	0.0225	0.02045	0.2455	1.103	0.08434	0.9348	1.301	0.1323	0.1323	1.103	1.103	1	0
11	chr11_125763862	125763862	A	G	0.01986	0.01719	0.1858	1.158	0.1111	0.9315	1.44	0.01988	0.0174	0.1333	1.145	0.09052	0.9592	1.368	0.04619	0.04619	1.1502	1.1502	0.9372	0
11	chr11_126162843	126162843	A	G	0.01567	0.01384	0.3082	1.135	0.1242	0.8896	1.448	0.01458	0.01569	0.456	0.9282	0.0999	0.7632	1.129	0.9538	0.9	1.0045	1.0126	0.207	37.2
11	chr11_126196175	126196175	G	A	0.03075	0.03585	0.0584	0.8532	0.08395	0.7238	1.006	0.03623	0.03371	0.2618	1.077	0.0665	0.9458	1.227	0.7643	0.7527	0.9845	0.964	0.0296	78.86
11	chr11_1267076	1267076	A	G	0.01278	0.01629	0.05177	0.7817	0.1269	0.6095	1.002	0.01421	0.01245	0.2105	1.143	0.107	0.927	1.41	0.7672	0.7915	0.9761	0.9511	0.0221	80.91
11	chr11_128380974	128380974	A	G	0.04008	0.03817	0.5105	1.052	0.07724	0.9043	1.224	0.03871	0.03855	0.9475	1.004	0.0633	0.887	1.137	0.6421	0.6421	1.023	1.023	0.64	0
11	chr11_128709940	128709940	G	A	0.01388	0.01405	0.9242	0.9879	0.1277	0.7692	1.269	0.01592	0.01514	0.6045	1.052	0.09874	0.8673	1.277	0.728	0.728	1.0275	1.0275	0.6969	0
11	chr11_128839526	128839526	C	G	0.04247	0.03721	0.07192	1.148	0.0766	0.9877	1.334	0.03885	0.03847	0.8717	1.01	0.06328	0.8924	1.144	0.2045	0.2944	1.0639	1.069	0.1974	39.81
11	chr11_129742837	129742837	C	G	0.01268	0.01824	0.002786	0.6913	0.1241	0.542	0.8817	0.01465	0.01553	0.5537	0.9425	0.1	0.7747	1.147	0.01993	0.1842	0.8342	0.8142	0.0518	73.56
11	chr11_129784656	129784656	A	G	0.03697	0.03753	0.8448	0.9846	0.07914	0.8432	1.15	0.03489	0.03387	0.6476	1.031	0.06698	0.9042	1.176	0.7544	0.7544	1.0114	1.0114	0.9414	0
11	chr11_129993553	129993553	A	G	0.01125	0.01111	0.9314	1.012	0.1425	0.7657	1.338	0.0126	0.0114	0.3668	1.107	0.1123	0.888	1.379	0.4456	0.4456	1.0696	1.0696	0.6209	0
11	chr11_130010313	130010313	A	G	0.03769	0.03736	0.907	1.009	0.07885	0.8647	1.178	0.03885	0.03551	0.149	1.098	0.06461	0.9671	1.246	0.2336	0.2336	1.0613	1.0613	0.407	0
11	chr11_13032511	13032511	C	G	0.04045	0.03826	0.4518	1.06	0.07702	0.9112	1.232	0.03941	0.04137	0.4158	0.9508	0.06195	0.8421	1.074	0.8725	0.9148	0.9923	0.9943	0.2714	17.35
11	chr11_130340817	130340817	C	A	0.02118	0.01951	0.4272	1.088	0.1061	0.8836	1.339	0.02151	0.02294	0.4254	0.9362	0.08272	0.7961	1.101	0.8888	0.9407	0.9909	0.9945	0.264	19.84
11	chr11_130639678	130639678	G	A	0.009213	0.01237	0.04242	0.7425	0.1473	0.5563	0.9909	0.0126	0.01405	0.298	0.8952	0.1064	0.7267	1.103	0.04266	0.04813	0.8396	0.8382	0.3034	5.6
11	chr11_131320070	131320070	A	G	0.02907	0.03134	0.3771	0.9255	0.0877	0.7793	1.099	0.03425	0.02903	0.01473	1.186	0.07006	1.034	1.361	0.1766	0.6735	1.0768	1.0536	0.0271	79.52
11	chr11_134062764	134062764	A	G	0.01807	0.01834	0.8899	0.9846	0.1121	0.7904	1.227	0.01875	0.01928	0.753	0.9723	0.0893	0.8162	1.158	0.7397	0.7397	0.9771	0.9771	0.9301	0
11	chr11_134076589	134076589	G	A	0.01184	0.01384	0.2389	0.8543	0.1338	0.6573	1.111	0.01288	0.01335	0.7357	0.9645	0.1072	0.7817	1.19	0.3178	0.3178	0.9198	0.9198	0.4792	0
11	chr11_14284477	14284477	A	G	0.02489	0.02736	0.3028	0.9076	0.09418	0.7546	1.092	0.02661	0.02708	0.8102	0.982	0.07546	0.847	1.139	0.4057	0.4057	0.9522	0.9522	0.5139	0
11	chr11_14990543	14990543	A	C	0.01869	0.02128	0.2184	0.8761	0.1075	0.7096	1.082	0.01904	0.01943	0.8125	0.9792	0.0888	0.8227	1.165	0.334	0.334	0.936	0.936	0.4249	0
11	chr11_15170686	15170686	A	G	0.01902	0.01751	0.4485	1.088	0.1118	0.8742	1.355	0.01868	0.01561	0.05261	1.201	0.09455	0.9977	1.445	0.04927	0.04927	1.1525	1.1525	0.4998	0
11	chr11_15170743	15170743	A	G	0.01164	0.01303	0.4056	0.8926	0.1366	0.6829	1.167	0.01298	0.01093	0.1268	1.191	0.1144	0.9514	1.49	0.5239	0.7797	1.0575	1.0411	0.1055	61.83
11	chr11_17035678	17035678	A	G	0.01031	0.0103	0.9928	1.001	0.1485	0.7484	1.34	0.01182	0.01071	0.3877	1.105	0.1159	0.8806	1.387	0.4944	0.4944	1.0644	1.0644	0.5998	0
11	chr11_1718833	1718833	C	A	0.01352	0.01081	0.09754	1.254	0.1371	0.9589	1.641	0.01359	0.0129	0.6213	1.054	0.1069	0.855	1.3	0.1606	0.1606	1.1256	1.1256	0.3176	0
11	chr11_17190279	17190279	G	A	0.01614	0.01542	0.6975	1.048	0.1208	0.8271	1.328	0.01368	0.01611	0.1025	0.8472	0.1017	0.6941	1.034	0.3186	0.5118	0.9253	0.9329	0.178	44.88
11	chr11_17427363	17427363	A	G	0.03157	0.03242	0.7497	0.9731	0.08536	0.8232	1.15	0.03214	0.03381	0.4458	0.9491	0.06858	0.8297	1.086	0.4272	0.4272	0.9584	0.9584	0.8196	0
11	chr11_1782594	1782594	A	G	0.03374	0.03208	0.5331	1.054	0.08394	0.8939	1.242	0.03227	0.03442	0.3262	0.9355	0.06793	0.8189	1.069	0.7123	0.7693	0.9807	0.9829	0.2694	18.03
11	chr11_18108512	18108512	G	A	0.01173	0.01226	0.7413	0.9555	0.1378	0.7294	1.252	0.01316	0.01452	0.3415	0.9055	0.1044	0.7379	1.111	0.3384	0.3384	0.9234	0.9234	0.7559	0
11	chr11_18158993	18158993	G	A	0.03786	0.03391	0.1562	1.121	0.08058	0.9572	1.313	0.03689	0.03595	0.6808	1.027	0.06542	0.9037	1.168	0.2264	0.2264	1.0634	1.0634	0.3988	0
11	chr11_18159455	18159455	G	A	0.01077	0.01048	0.8523	1.028	0.1461	0.7717	1.368	0.01224	0.01335	0.4205	0.9163	0.1085	0.7407	1.133	0.5933	0.5933	0.9545	0.9545	0.5273	0
11	chr11_18195348	18195348	A	G	0.02621	0.02539	0.7277	1.033	0.09449	0.8587	1.244	0.02491	0.02607	0.547	0.9545	0.07738	0.8202	1.111	0.8042	0.8042	0.9853	0.9853	0.5175	0
11	chr11_18267027	18267027	G	A	0.04283	0.0391	0.2079	1.1	0.07555	0.9484	1.275	0.04239	0.04005	0.3364	1.061	0.06143	0.9405	1.197	0.1226	0.1226	1.0764	1.0764	0.7108	0
11	chr11_18291302	18291302	A	G	0.01723	0.01897	0.3846	0.9067	0.1127	0.727	1.131	0.0184	0.01873	0.8404	0.982	0.09036	0.8226	1.172	0.4836	0.4836	0.9518	0.9518	0.5807	0
11	chr11_18303597	18303597	A	G	0.02572	0.01981	0.007888	1.306	0.1009	1.072	1.592	0.01995	0.02006	0.9526	0.9948	0.08711	0.8387	1.18	0.09223	0.3538	1.1174	1.1344	0.0412	76.01
11	chr11_18313529	18313529	A	G	0.01364	0.01205	0.3465	1.133	0.133	0.8732	1.471	0.01352	0.01108	0.07093	1.223	0.1115	0.9827	1.521	0.04695	0.04695	1.185	1.185	0.6596	0
11	chr11_18323517	18323517	A	G	0.02333	0.02191	0.5225	1.067	0.1007	0.8755	1.299	0.02229	0.0238	0.4083	0.935	0.08127	0.7973	1.096	0.811	0.8218	0.985	0.9855	0.3075	3.98
11	chr11_1856344	1856344	A	C	0.01353	0.01259	0.5822	1.075	0.1319	0.8302	1.393	0.0113	0.01478	0.01242	0.7619	0.1091	0.6153	0.9435	0.1161	0.5307	0.8763	0.8978	0.0443	75.28
11	chr11_18741822	18741822	C	A	0.02883	0.02809	0.7656	1.027	0.09007	0.861	1.226	0.03071	0.02872	0.3377	1.071	0.07194	0.9305	1.234	0.3526	0.3526	1.0536	1.0536	0.7159	0
11	chr11_20529886	20529886	G	A	0.03855	0.04519	0.02748	0.8473	0.07523	0.7311	0.9819	0.04026	0.04347	0.1883	0.923	0.06089	0.8192	1.04	0.01601	0.01601	0.8923	0.8923	0.3766	0
11	chr11_20676319	20676319	A	G	0.01269	0.01405	0.4311	0.9021	0.1309	0.698	1.166	0.01323	0.0142	0.4935	0.9307	0.1048	0.7578	1.143	0.3045	0.3045	0.9194	0.9194	0.8523	0
11	chr11_213397	213397	A	G	0.01127	0.01172	0.781	0.9616	0.141	0.7294	1.268	0.01316	0.0128	0.7926	1.029	0.1078	0.8328	1.271	0.9665	0.9665	1.0036	1.0036	0.7027	0
11	chr11_2181073	2181073	A	G	0.03518	0.04088	0.04703	0.8554	0.07873	0.7331	0.9981	0.03829	0.03801	0.9021	1.008	0.06369	0.8896	1.142	0.25	0.4088	0.9446	0.9346	0.105	61.94
11	chr11_2188238	2188238	A	G	0.03649	0.04119	0.1049	0.8815	0.07782	0.7568	1.027	0.03915	0.03849	0.7788	1.018	0.06318	0.8994	1.152	0.4223	0.5119	0.9614	0.9541	0.1509	51.52
11	chr11_23726195	23726195	G	A	0.03279	0.03208	0.7875	1.023	0.08456	0.8668	1.207	0.0351	0.03434	0.7336	1.023	0.06666	0.8977	1.166	0.664	0.664	1.023	1.023	1	0
11	chr11_2432666	2432666	A	G	0.04799	0.04864	0.8402	0.986	0.06989	0.8598	1.131	0.05321	0.04959	0.1786	1.077	0.05533	0.9665	1.201	0.3545	0.3545	1.041	1.041	0.322	0
11	chr11_2436559	2436559	A	G	0.03807	0.03611	0.488	1.057	0.07928	0.9045	1.234	0.03482	0.03613	0.5601	0.9623	0.06604	0.8454	1.095	0.9997	0.9997	1	1	0.363	0
11	chr11_2484803	2484803	A	G	0.03027	0.02559	0.05748	1.188	0.09101	0.9943	1.421	0.03163	0.03077	0.6842	1.029	0.07021	0.8967	1.181	0.1393	0.2105	1.0857	1.0928	0.2113	36
11	chr11_2550730	2550730	A	G	0.02608	0.02851	0.3205	0.9125	0.09216	0.7617	1.093	0.02894	0.02935	0.8431	0.9858	0.07251	0.8552	1.136	0.4417	0.4417	0.9571	0.9571	0.51	0
11	chr11_25585180	25585180	G	A	0.04499	0.03565	0.001469	1.274	0.07639	1.097	1.48	0.03922	0.03997	0.7524	0.9805	0.06256	0.8673	1.108	0.07756	0.4111	1.0892	1.1136	0.008	85.78
11	chr11_26587423	26587423	G	A	0.02034	0.02034	0.9965	1	0.1061	0.8126	1.232	0.02045	0.02271	0.2018	0.8984	0.08396	0.7621	1.059	0.317	0.317	0.9362	0.9362	0.4284	0
11	chr11_26743240	26743240	A	G	0.03207	0.03774	0.03968	0.8447	0.08211	0.7192	0.9922	0.03389	0.03754	0.1067	0.8994	0.06573	0.7907	1.023	0.01096	0.01096	0.8776	0.8776	0.5508	0
11	chr11_27384396	27384396	A	C	0.02262	0.02223	0.8598	1.018	0.1012	0.8349	1.241	0.02123	0.02209	0.6266	0.9601	0.08378	0.8147	1.131	0.7934	0.7934	0.9832	0.9832	0.6558	0
11	chr11_27390022	27390022	A	G	0.01184	0.01247	0.702	0.949	0.1369	0.7257	1.241	0.01111	0.01178	0.603	0.9421	0.1146	0.7525	1.179	0.5192	0.5192	0.9449	0.9449	0.9674	0
11	chr11_28057897	28057897	A	G	0.01831	0.02223	0.0641	0.8203	0.1072	0.6649	1.012	0.0225	0.02451	0.2772	0.9163	0.08051	0.7825	1.073	0.04795	0.04795	0.8804	0.8804	0.4091	0
11	chr11_28119403	28119403	G	A	0.01744	0.01751	0.9727	0.9961	0.1148	0.7953	1.248	0.01636	0.0174	0.5107	0.9388	0.09597	0.7779	1.133	0.5984	0.5984	0.962	0.962	0.6921	0
11	chr11_2869129	2869129	A	G	0.04226	0.04245	0.9478	0.9951	0.07441	0.8601	1.151	0.04092	0.04277	0.449	0.9549	0.06091	0.8475	1.076	0.5299	0.5299	0.9708	0.9708	0.668	0
11	chr11_2924589	2924589	A	G	0.01065	0.01332	0.1031	0.7976	0.1391	0.6073	1.047	0.0114	0.01085	0.6684	1.051	0.1164	0.8367	1.321	0.4742	0.5722	0.9381	0.9252	0.1282	56.78
11	chr11_3111866	3111866	A	G	0.02	0.02037	0.8607	0.9815	0.1066	0.7963	1.21	0.02012	0.02117	0.5438	0.9492	0.08581	0.8023	1.123	0.5598	0.5598	0.9618	0.9618	0.8068	0
11	chr11_31329373	31329373	A	G	0.02369	0.02338	0.8898	1.014	0.09882	0.8353	1.23	0.02349	0.02388	0.8346	0.9834	0.0802	0.8403	1.151	0.9415	0.9415	0.9954	0.9954	0.8097	0
11	chr11_31349808	31349808	G	A	0.03111	0.03753	0.01896	0.8235	0.0829	0.7	0.9687	0.03071	0.03473	0.06376	0.8807	0.06859	0.7699	1.007	0.003497	0.003497	0.857	0.857	0.5325	0
11	chr11_3249219	3249219	C	A	0.0128	0.01384	0.5475	0.9243	0.131	0.715	1.195	0.01303	0.0139	0.5376	0.9368	0.1058	0.7613	1.153	0.3911	0.3911	0.9318	0.9318	0.9364	0
11	chr11_32852167	32852167	A	G	0.01687	0.01688	0.9974	0.9996	0.1163	0.7958	1.256	0.01748	0.01514	0.1308	1.157	0.09672	0.9574	1.399	0.2472	0.2472	1.0899	1.0899	0.3337	0
11	chr11_32953516	32953516	A	G	0.01699	0.01352	0.05804	1.261	0.1226	0.9916	1.603	0.01755	0.01491	0.08696	1.181	0.09705	0.976	1.428	0.0118	0.0118	1.2112	1.2112	0.6751	0
11	chr11_33049341	33049341	A	G	0.04714	0.04486	0.4679	1.053	0.07148	0.9156	1.212	0.04706	0.04378	0.1975	1.079	0.05867	0.9614	1.21	0.1443	0.1443	1.0685	1.0685	0.792	0
11	chr11_33054958	33054958	G	A	0.03051	0.0302	0.9045	1.011	0.08732	0.8516	1.199	0.02767	0.02966	0.3285	0.9311	0.07309	0.8068	1.074	0.5038	0.5038	0.9632	0.9632	0.4697	0
11	chr11_3380998	3380998	A	G	0.01029	0.01143	0.4651	0.8995	0.145	0.677	1.195	0.01054	0.01334	0.03401	0.7878	0.1127	0.6317	0.9827	0.03407	0.03407	0.8281	0.8281	0.4703	0
11	chr11_34118137	34118137	G	A	0.02429	0.02222	0.3595	1.095	0.09936	0.9015	1.331	0.02399	0.02224	0.341	1.08	0.08131	0.9213	1.267	0.1899	0.1899	1.086	1.086	0.9144	0
11	chr11_34474721	34474721	A	G	0.01388	0.01321	0.698	1.052	0.1296	0.8157	1.356	0.01182	0.01186	0.9729	0.9962	0.1128	0.7986	1.243	0.8171	0.8171	1.0199	1.0199	0.7511	0
11	chr11_34668175	34668175	A	G	0.02888	0.02558	0.176	1.133	0.09208	0.9456	1.357	0.03184	0.02537	0.001516	1.263	0.07384	1.093	1.46	0.0009156	0.0009156	1.2104	1.2104	0.3574	0
11	chr11_36004699	36004699	G	A	0.01927	0.01803	0.5408	1.07	0.1107	0.8613	1.329	0.02003	0.01889	0.499	1.062	0.08842	0.8927	1.262	0.3612	0.3612	1.0651	1.0651	0.9578	0
11	chr11_36422712	36422712	G	A	0.02907	0.03155	0.3354	0.9191	0.08757	0.7742	1.091	0.03446	0.03114	0.1266	1.111	0.06865	0.9707	1.27	0.5403	0.8469	1.0336	1.0184	0.0884	65.57
11	chr11_36440836	36440836	G	A	0.04367	0.04235	0.6633	1.033	0.07382	0.8936	1.193	0.04175	0.04027	0.5406	1.038	0.06155	0.9204	1.172	0.455	0.455	1.0359	1.0359	0.9599	0
11	chr11_3681063	3681063	A	G	0.04775	0.04781	0.9854	0.9987	0.07025	0.8702	1.146	0.04879	0.04797	0.7519	1.018	0.05693	0.9107	1.138	0.8167	0.8167	1.0103	1.0103	0.8324	0
11	chr11_3687678	3687678	A	G	0.01735	0.01761	0.8941	0.9849	0.1144	0.7871	1.232	0.01721	0.01515	0.1819	1.138	0.09706	0.941	1.377	0.3526	0.3526	1.0712	1.0712	0.3355	0
11	chr11_3697594	3697594	A	G	0.01998	0.01876	0.555	1.066	0.1086	0.8617	1.319	0.01911	0.0178	0.4274	1.075	0.09078	0.8995	1.284	0.3228	0.3228	1.0713	1.0713	0.9526	0
11	chr11_40247102	40247102	G	A	0.04654	0.04371	0.3621	1.068	0.07214	0.9271	1.23	0.04578	0.04355	0.375	1.054	0.05911	0.9385	1.183	0.2054	0.2054	1.0596	1.0596	0.8875	0
11	chr11_4076757	4076757	G	A	0.04343	0.04854	0.104	0.8899	0.07176	0.7732	1.024	0.0455	0.04807	0.3176	0.9439	0.05775	0.8429	1.057	0.07218	0.07218	0.9223	0.9223	0.5225	0
11	chr11_43923096	43923096	A	G	0.03769	0.03585	0.5138	1.053	0.07957	0.9012	1.231	0.03503	0.03504	0.9954	0.9996	0.06634	0.8777	1.138	0.6811	0.6811	1.0212	1.0212	0.6154	0
11	chr11_44069719	44069719	A	G	0.04307	0.04161	0.6287	1.037	0.07437	0.896	1.199	0.03687	0.03808	0.5993	0.9668	0.06421	0.8525	1.096	0.9372	0.9372	0.9962	0.9962	0.4756	0
11	chr11_44069816	44069816	A	G	0.0152	0.01636	0.5335	0.9277	0.1205	0.7326	1.175	0.01459	0.01664	0.1746	0.8749	0.09849	0.7213	1.061	0.1485	0.1485	0.8957	0.8957	0.7065	0
11	chr11_44076808	44076808	A	C	0.01795	0.0173	0.741	1.038	0.1138	0.8307	1.298	0.01741	0.01803	0.7	0.965	0.09244	0.8051	1.157	0.9263	0.9263	0.9934	0.9934	0.6189	0
11	chr11_4471473	4471473	A	G	0.04774	0.04853	0.8046	0.9828	0.07001	0.8568	1.127	0.04826	0.0487	0.8674	0.9906	0.05679	0.8862	1.107	0.7754	0.7754	0.9875	0.9875	0.9301	0
11	chr11_44958869	44958869	A	G	0.01364	0.01279	0.6184	1.067	0.1311	0.8256	1.38	0.01026	0.01194	0.188	0.8579	0.1165	0.6827	1.078	0.5126	0.6293	0.9446	0.9489	0.2136	35.35
11	chr11_45869013	45869013	A	C	0.03087	0.026	0.04973	1.193	0.09022	1	1.424	0.02852	0.03106	0.2204	0.9159	0.07174	0.7957	1.054	0.7957	0.7697	1.0146	1.0394	0.0218	80.98
11	chr11_4594535	4594535	G	C	0.02058	0.02275	0.3212	0.9027	0.1032	0.7374	1.105	0.02024	0.02099	0.663	0.9633	0.08582	0.8142	1.14	0.3324	0.3324	0.938	0.938	0.6283	0
11	chr11_46917812	46917812	A	G	0.03302	0.03082	0.402	1.074	0.08518	0.9088	1.269	0.03729	0.02997	0.0008937	1.254	0.06823	1.097	1.433	0.001852	0.04117	1.1803	1.1703	0.1557	50.39
11	chr11_4703776	4703776	A	C	0.01184	0.01342	0.3484	0.8814	0.1347	0.6769	1.148	0.009782	0.01078	0.4156	0.9062	0.121	0.7149	1.149	0.218	0.218	0.895	0.895	0.8782	0
11	chr11_47127153	47127153	G	A	0.04798	0.04403	0.2073	1.094	0.07148	0.9512	1.259	0.04628	0.04971	0.1876	0.9276	0.05705	0.8294	1.037	0.806	0.9833	0.9891	1.0017	0.0712	69.28
11	chr11_47336320	47336320	T	A	0.02776	0.02799	0.9258	0.9916	0.09103	0.8295	1.185	0.03163	0.02599	0.005793	1.224	0.07344	1.06	1.414	0.03717	0.3235	1.1265	1.1093	0.0718	69.14
11	chr11_47355475	47355475	C	G	0.01436	0.01258	0.3019	1.143	0.13	0.8863	1.475	0.01394	0.0153	0.3539	0.9101	0.1016	0.7457	1.111	0.9224	0.9626	0.9922	1.0053	0.1673	47.57
11	chr11_47358997	47358997	A	G	0.03697	0.03795	0.7319	0.9733	0.07894	0.8338	1.136	0.0375	0.03699	0.8244	1.014	0.06443	0.8941	1.151	0.9604	0.9604	0.9975	0.9975	0.6877	0
11	chr11_47370041	47370041	G	A	0.0207	0.02065	0.9817	1.002	0.1053	0.8155	1.232	0.02222	0.02185	0.8372	1.017	0.08312	0.8643	1.197	0.8643	0.8643	1.0112	1.0112	0.9118	0
11	chr11_47431703	47431703	G	A	0.03183	0.02852	0.196	1.12	0.08756	0.9432	1.329	0.03213	0.03285	0.736	0.9771	0.06879	0.8538	1.118	0.5928	0.6105	1.0294	1.0349	0.2203	33.45
11	chr11_47711820	47711820	G	A	0.02776	0.02872	0.6981	0.9655	0.0905	0.8086	1.153	0.02958	0.02419	0.006464	1.229	0.07597	1.059	1.427	0.06733	0.4525	1.1123	1.0948	0.0411	76.02
11	chr11_47772545	47772545	G	A	0.01628	0.0174	0.56	0.9343	0.1166	0.7434	1.174	0.01621	0.01787	0.2912	0.9053	0.09426	0.7526	1.089	0.2351	0.2351	0.9167	0.9167	0.8334	0
11	chr11_4790921	4790921	A	G	0.01567	0.0174	0.3669	0.8992	0.1178	0.7137	1.133	0.01642	0.01693	0.7401	0.9689	0.09524	0.8039	1.168	0.4094	0.4094	0.9407	0.9407	0.6221	0
11	chr11_48181561	48181561	G	A	0.02143	0.01751	0.05788	1.228	0.1086	0.9928	1.52	0.01804	0.02007	0.2249	0.8974	0.08924	0.7534	1.069	0.7922	0.7864	1.0183	1.0434	0.0257	79.91
11	chr11_4825010	4825010	A	T	0.01902	0.01656	0.2128	1.152	0.1133	0.9221	1.438	0.02087	0.01725	0.03	1.215	0.08981	1.019	1.449	0.01332	0.01332	1.1903	1.1903	0.7127	0
11	chr11_4825225	4825225	G	A	0.01902	0.01656	0.2128	1.152	0.1133	0.9221	1.438	0.02088	0.01717	0.02663	1.22	0.08993	1.023	1.455	0.01213	0.01213	1.1933	1.1933	0.6918	0
11	chr11_48286148	48286148	A	G	0.02213	0.026	0.09346	0.8481	0.09832	0.6994	1.028	0.02385	0.02341	0.8145	1.019	0.08033	0.8706	1.193	0.3795	0.4822	0.9468	0.9378	0.1482	52.17
11	chr11_4869649	4869649	A	G	0.04751	0.04822	0.825	0.9846	0.0702	0.858	1.13	0.05321	0.047	0.0198	1.14	0.0561	1.021	1.272	0.09169	0.382	1.0767	1.0659	0.1029	62.4
11	chr11_4870261	4870261	C	G	0.04762	0.04875	0.724	0.9756	0.06999	0.8505	1.119	0.05283	0.04702	0.02907	1.13	0.0562	1.013	1.262	0.1403	0.4552	1.0668	1.0562	0.1017	62.67
11	chr11_4870269	4870269	A	T	0.03625	0.03627	0.9955	0.9996	0.08015	0.8542	1.17	0.03722	0.03949	0.3327	0.9404	0.0635	0.8303	1.065	0.4463	0.4463	0.9628	0.9628	0.5505	0
11	chr11_4936097	4936097	A	T	0.02094	0.02044	0.817	1.025	0.1052	0.8337	1.259	0.02208	0.02427	0.2317	0.9076	0.08107	0.7743	1.064	0.4214	0.4214	0.9497	0.9497	0.3597	0
11	chr11_4936703	4936703	G	A	0.0128	0.01258	0.894	1.018	0.1338	0.7831	1.323	0.01323	0.0103	0.02631	1.288	0.1143	1.03	1.612	0.07669	0.2136	1.1663	1.1569	0.1813	44.05
11	chr11_4944755	4944755	A	G	0.01364	0.01321	0.802	1.033	0.1301	0.8006	1.333	0.01274	0.01436	0.2493	0.8856	0.1056	0.7201	1.089	0.4617	0.4617	0.9414	0.9414	0.3582	0
11	chr11_5020933	5020933	A	T	0.01938	0.02243	0.1559	0.8614	0.1052	0.7008	1.059	0.02095	0.02216	0.4915	0.9439	0.08397	0.8006	1.113	0.155	0.155	0.9109	0.9109	0.4968	0
11	chr11_5153821	5153821	A	G	0.01053	0.01122	0.6586	0.9381	0.1447	0.7064	1.246	0.01238	0.01046	0.1381	1.186	0.1154	0.9462	1.488	0.3787	0.5489	1.0827	1.0721	0.2052	37.7
11	chr11_5225635	5225635	G	C	0.02309	0.0218	0.5611	1.061	0.1011	0.8699	1.293	0.02293	0.0238	0.6346	0.9624	0.08073	0.8215	1.127	0.9956	0.9956	0.9997	0.9997	0.4509	0
11	chr11_5322249	5322249	G	C	0.01664	0.01846	0.3554	0.8997	0.1145	0.7188	1.126	0.01444	0.01647	0.1753	0.8746	0.09896	0.7204	1.062	0.1035	0.1035	0.8852	0.8852	0.8517	0
11	chr11_5322776	5322776	A	G	0.03242	0.03124	0.6515	1.039	0.08531	0.8793	1.228	0.03411	0.03371	0.8584	1.012	0.06741	0.8868	1.155	0.6768	0.6768	1.0223	1.0223	0.8087	0
11	chr11_5364013	5364013	A	G	0.01723	0.01897	0.3834	0.9065	0.1127	0.7268	1.131	0.0172	0.01811	0.5707	0.9488	0.09261	0.7913	1.138	0.3215	0.3215	0.9315	0.9315	0.7545	0
11	chr11_5373095	5373095	G	A	0.03712	0.03914	0.4814	0.9463	0.07836	0.8116	1.103	0.0398	0.04061	0.7352	0.9792	0.06211	0.867	1.106	0.4822	0.4822	0.9664	0.9664	0.7325	0
11	chr11_5373309	5373309	A	C	0.03734	0.04016	0.3306	0.9271	0.07778	0.796	1.08	0.04019	0.04089	0.7709	0.9822	0.06184	0.87	1.109	0.4049	0.4049	0.9605	0.9605	0.5612	0
11	chr11_540719	540719	A	G	0.02814	0.02738	0.755	1.029	0.0912	0.8605	1.23	0.03064	0.02928	0.513	1.048	0.07162	0.9107	1.206	0.4787	0.4787	1.0407	1.0407	0.8746	0
11	chr11_5510553	5510553	A	G	0.04644	0.04333	0.3172	1.075	0.07244	0.9328	1.239	0.04605	0.04619	0.9586	0.997	0.0582	0.8895	1.117	0.5585	0.5585	1.0269	1.0269	0.4176	0
11	chr11_5510688	5510688	G	A	0.04774	0.0434	0.1639	1.105	0.07181	0.96	1.272	0.04423	0.04722	0.2394	0.9336	0.05839	0.8327	1.047	0.9715	0.9017	0.9984	1.0104	0.0686	69.85
11	chr11_55111009	55111009	A	C	0.01414	0.01416	0.9902	0.9984	0.1269	0.7785	1.28	0.01267	0.0121	0.671	1.048	0.1104	0.8441	1.301	0.755	0.755	1.0263	1.0263	0.7732	0
11	chr11_551229	551229	A	C	0.01814	0.01951	0.5052	0.9289	0.1107	0.7477	1.154	0.01821	0.01665	0.3329	1.095	0.09405	0.9109	1.317	0.7611	0.8172	1.022	1.019	0.2574	22.03
11	chr11_5529192	5529192	A	G	0.01783	0.0196	0.3829	0.9078	0.1109	0.7305	1.128	0.01769	0.01654	0.4693	1.071	0.09417	0.8901	1.288	0.9925	0.9641	0.9993	0.9963	0.2558	22.56
11	chr11_5536309	5536309	G	C	0.03771	0.03197	0.03634	1.186	0.08177	1.011	1.393	0.03891	0.03603	0.2152	1.083	0.06439	0.9546	1.229	0.0236	0.0236	1.1213	1.1213	0.3827	0
11	chr11_55432976	55432976	C	G	0.0207	0.0174	0.1063	1.194	0.1097	0.9627	1.48	0.01939	0.01951	0.9426	0.9937	0.08833	0.8357	1.181	0.3381	0.4167	1.0681	1.0768	0.1923	41.17
11	chr11_55563868	55563868	C	A	0.0134	0.0151	0.3401	0.8861	0.1269	0.691	1.136	0.01359	0.01217	0.3046	1.118	0.1085	0.9036	1.383	0.8712	0.9682	1.0135	1.0046	0.1638	48.42
11	chr11_558165	558165	C	A	0.04727	0.04352	0.2284	1.09	0.07195	0.9471	1.256	0.04225	0.04754	0.03599	0.8838	0.05893	0.7874	0.992	0.3883	0.8282	0.9614	0.9775	0.0241	80.33
11	chr11_5602438	5602438	A	T	0.03649	0.02862	0.002944	1.286	0.0847	1.089	1.518	0.03559	0.03067	0.02453	1.166	0.06846	1.02	1.334	0.0003044	0.0003044	1.212	1.212	0.3684	0
11	chr11_5602615	5602615	A	G	0.03697	0.02904	0.002919	1.284	0.08413	1.089	1.514	0.03581	0.03099	0.02818	1.161	0.06818	1.016	1.327	0.0003544	0.0003544	1.2083	1.2083	0.3524	0
11	chr11_5602928	5602928	C	G	0.01723	0.01353	0.04384	1.278	0.1222	1.006	1.624	0.01543	0.01429	0.4394	1.081	0.101	0.887	1.318	0.06104	0.07389	1.157	1.1589	0.291	10.32
11	chr11_5602929	5602929	A	C	0.01938	0.01541	0.04172	1.263	0.1149	1.008	1.582	0.02031	0.01686	0.0367	1.209	0.09092	1.012	1.445	0.003756	0.003756	1.2295	1.2295	0.7655	0
11	chr11_56113648	56113648	C	A	0.03063	0.03595	0.04868	0.8474	0.08409	0.7186	0.9992	0.03185	0.03412	0.2975	0.9313	0.06834	0.8146	1.065	0.04035	0.04035	0.897	0.897	0.3836	0
11	chr11_56230456	56230456	A	G	0.01962	0.01489	0.0148	1.324	0.1156	1.056	1.661	0.01741	0.01654	0.5842	1.053	0.09452	0.875	1.267	0.05002	0.1702	1.1542	1.1694	0.1251	57.49
11	chr11_5664684	5664684	C	A	0.03041	0.03103	0.812	0.9795	0.08687	0.8262	1.161	0.03369	0.03442	0.7423	0.9781	0.06728	0.8573	1.116	0.6846	0.6846	0.9786	0.9786	0.9896	0
11	chr11_5686870	5686870	A	T	0.0286	0.02851	0.971	1.003	0.08995	0.8411	1.197	0.02717	0.02692	0.9	1.009	0.0752	0.8711	1.17	0.9102	0.9102	1.0065	1.0065	0.9594	0
11	chr11_5701001	5701001	A	G	0.04223	0.04235	0.9701	0.9972	0.07445	0.8618	1.154	0.04182	0.04472	0.2428	0.9324	0.05994	0.829	1.049	0.3507	0.3507	0.9574	0.9574	0.4821	0
11	chr11_57070055	57070055	A	G	0.02663	0.02768	0.6676	0.9611	0.09232	0.802	1.152	0.02862	0.02658	0.3092	1.079	0.07473	0.9319	1.249	0.6028	0.6028	1.0307	1.0307	0.33	0
11	chr11_57080882	57080882	A	G	0.01579	0.01625	0.8093	0.9716	0.1194	0.7689	1.228	0.01762	0.0167	0.562	1.056	0.09402	0.8783	1.27	0.7596	0.7596	1.0229	1.0229	0.5836	0
11	chr11_57081146	57081146	C	G	0.01149	0.01468	0.06204	0.7802	0.1334	0.6007	1.013	0.0116	0.01295	0.3144	0.8946	0.1108	0.72	1.112	0.04975	0.04975	0.846	0.846	0.4301	0
11	chr11_57177579	57177579	A	G	0.03661	0.03931	0.3468	0.9288	0.07854	0.7963	1.083	0.03856	0.03902	0.8469	0.9879	0.06316	0.8728	1.118	0.4596	0.4596	0.9643	0.9643	0.5405	0
11	chr11_5758051	5758051	A	G	0.04104	0.04245	0.6371	0.9653	0.07496	0.8334	1.118	0.03984	0.03879	0.657	1.028	0.06279	0.9092	1.163	0.9724	0.9724	1.0017	1.0017	0.5198	0
11	chr11_57798992	57798992	A	G	0.02824	0.02799	0.9199	1.009	0.09063	0.8449	1.205	0.02922	0.027	0.2708	1.085	0.07392	0.9385	1.254	0.3588	0.3588	1.054	1.054	0.5346	0
11	chr11_57886435	57886435	A	C	0.04271	0.04371	0.7435	0.9762	0.07371	0.8449	1.128	0.04217	0.04323	0.6672	0.9744	0.06032	0.8658	1.097	0.5894	0.5894	0.9751	0.9751	0.9845	0
11	chr11_57970980	57970980	G	A	0.03943	0.04204	0.3811	0.9355	0.07609	0.8059	1.086	0.04084	0.03895	0.4296	1.051	0.06239	0.9296	1.187	0.9514	0.9956	1.0029	0.9997	0.2368	28.56
11	chr11_57971478	57971478	G	A	0.04368	0.04531	0.598	0.9624	0.07273	0.8345	1.11	0.04296	0.04097	0.4153	1.051	0.06089	0.9326	1.184	0.7733	0.7733	1.0135	1.0135	0.3532	0
11	chr11_57996312	57996312	G	C	0.04475	0.04581	0.7338	0.9758	0.07209	0.8472	1.124	0.04217	0.04604	0.122	0.9123	0.0594	0.812	1.025	0.1589	0.1589	0.9375	0.9375	0.4713	0
11	chr11_58034597	58034597	C	G	0.04451	0.04581	0.6764	0.9703	0.07219	0.8423	1.118	0.04218	0.04604	0.1226	0.9124	0.0594	0.8121	1.025	0.1451	0.1451	0.9353	0.9353	0.5105	0
11	chr11_58034651	58034651	A	G	0.0444	0.04582	0.6487	0.9676	0.07224	0.8399	1.115	0.04217	0.04604	0.122	0.9123	0.0594	0.812	1.025	0.138	0.138	0.9342	0.9342	0.5292	0
11	chr11_58125740	58125740	C	G	0.02154	0.02432	0.2148	0.8829	0.1005	0.7251	1.075	0.02406	0.02505	0.5991	0.9594	0.0788	0.8221	1.12	0.2386	0.2386	0.9295	0.9295	0.5153	0
11	chr11_58125774	58125774	G	A	0.01843	0.0174	0.6056	1.06	0.1129	0.8496	1.323	0.01684	0.01771	0.5823	0.9498	0.09359	0.7907	1.141	0.9249	0.9249	0.9932	0.9932	0.4541	0
11	chr11_58190415	58190415	A	G	0.04011	0.03554	0.1094	1.134	0.07854	0.9721	1.323	0.03995	0.03718	0.2394	1.078	0.06347	0.9515	1.22	0.05401	0.05401	1.0998	1.0998	0.616	0
11	chr11_58391937	58391937	G	A	0.02692	0.02432	0.271	1.11	0.09479	0.9218	1.337	0.0242	0.02396	0.8969	1.01	0.07959	0.8644	1.181	0.4216	0.4216	1.0502	1.0502	0.4456	0
11	chr11_58478159	58478159	A	G	0.02704	0.02526	0.4566	1.072	0.09383	0.8922	1.289	0.02632	0.02591	0.8315	1.016	0.0765	0.8749	1.181	0.5293	0.5293	1.038	1.038	0.6576	0
11	chr11_58480331	58480331	A	G	0.01304	0.01342	0.8263	0.9716	0.1312	0.7513	1.257	0.01359	0.01171	0.1685	1.163	0.1097	0.9379	1.442	0.3601	0.3949	1.0801	1.0784	0.2931	9.54
11	chr11_587372	587372	G	A	0.01208	0.01268	0.7178	0.9522	0.1356	0.7299	1.242	0.01189	0.01217	0.8295	0.9762	0.1119	0.784	1.216	0.6922	0.6922	0.9664	0.9664	0.8874	0
11	chr11_5878628	5878628	A	G	0.03159	0.03312	0.5623	0.9521	0.08476	0.8064	1.124	0.02968	0.02663	0.1307	1.118	0.07398	0.9673	1.293	0.4502	0.6483	1.043	1.0372	0.1534	50.94
11	chr11_58949881	58949881	A	G	0.0335	0.03774	0.1279	0.8839	0.08113	0.7539	1.036	0.03715	0.03622	0.6858	1.027	0.06492	0.904	1.166	0.5287	0.5873	0.9686	0.9603	0.1487	52.05
11	chr11_59225130	59225130	A	G	0.01376	0.01195	0.2824	1.154	0.133	0.8888	1.497	0.01373	0.01241	0.3415	1.108	0.1077	0.897	1.368	0.1563	0.1563	1.126	1.126	0.8121	0
11	chr11_59480952	59480952	A	G	0.04941	0.04696	0.4441	1.055	0.06992	0.9199	1.21	0.04656	0.04191	0.06386	1.116	0.05948	0.9936	1.255	0.05722	0.05722	1.09	1.09	0.5403	0
11	chr11_59573896	59573896	A	G	0.02225	0.02055	0.4299	1.085	0.1035	0.8859	1.329	0.01755	0.01943	0.2513	0.9014	0.09055	0.7548	1.076	0.731	0.8465	0.9768	0.9823	0.1776	44.97
11	chr11_59573980	59573980	A	G	0.01173	0.01447	0.1089	0.8083	0.133	0.6229	1.049	0.01267	0.01381	0.4103	0.9159	0.1067	0.7431	1.129	0.1003	0.1003	0.8722	0.8722	0.4636	0
11	chr11_59612859	59612859	G	A	0.02453	0.02233	0.3319	1.101	0.09901	0.9066	1.337	0.02343	0.02091	0.1627	1.123	0.08309	0.9542	1.322	0.09024	0.09024	1.1139	1.1139	0.8783	0
11	chr11_59865671	59865671	G	A	0.04704	0.04971	0.4083	0.9438	0.06996	0.8229	1.083	0.04502	0.04457	0.8588	1.011	0.05906	0.9001	1.135	0.6952	0.6952	0.9825	0.9825	0.4525	0
11	chr11_5989223	5989223	A	G	0.01819	0.01834	0.9374	0.9912	0.1119	0.796	1.234	0.02003	0.01748	0.1247	1.149	0.09027	0.9623	1.371	0.251	0.27	1.084	1.0831	0.3042	5.29
11	chr11_60105365	60105365	C	A	0.01328	0.01184	0.3877	1.123	0.1345	0.8629	1.462	0.01387	0.01116	0.04627	1.246	0.1107	1.003	1.548	0.03733	0.03733	1.1948	1.1948	0.5507	0
11	chr11_60704125	60704125	A	G	0.01605	0.01546	0.753	1.039	0.1204	0.8203	1.315	0.015	0.01401	0.5029	1.071	0.1026	0.876	1.31	0.4746	0.4746	1.0574	1.0574	0.8479	0
11	chr11_60760612	60760612	C	G	0.0323	0.03323	0.7291	0.9713	0.0842	0.8235	1.146	0.03142	0.03239	0.6513	0.9691	0.06939	0.8459	1.11	0.5693	0.5693	0.97	0.97	0.9834	0
11	chr11_60776186	60776186	A	G	0.03171	0.03281	0.6771	0.9653	0.08486	0.8174	1.14	0.031	0.03192	0.6638	0.9701	0.06987	0.8459	1.112	0.5485	0.5485	0.9682	0.9682	0.964	0
11	chr11_608593	608593	A	G	0.01281	0.01405	0.4717	0.9104	0.1305	0.7049	1.176	0.01274	0.01374	0.4728	0.9263	0.1067	0.7514	1.142	0.3121	0.3121	0.9199	0.9199	0.9182	0
11	chr11_61048663	61048663	A	G	0.02848	0.0239	0.05509	1.197	0.09391	0.9959	1.439	0.02626	0.02357	0.1579	1.117	0.07848	0.9579	1.303	0.0209	0.0209	1.1492	1.1492	0.5719	0
11	chr11_61106544	61106544	G	A	0.01723	0.01562	0.3969	1.105	0.1178	0.8771	1.392	0.01578	0.01615	0.8076	0.9766	0.0973	0.807	1.182	0.7247	0.7247	1.0268	1.0268	0.4188	0
11	chr11_61108974	61108974	G	A	0.04439	0.03827	0.03968	1.167	0.0753	1.007	1.353	0.03906	0.03996	0.7041	0.9765	0.06261	0.8637	1.104	0.5643	0.6059	1.0222	1.029	0.1248	51.95
11	chr11_61165741	61165741	G	C	0.03518	0.03375	0.6023	1.044	0.08209	0.8886	1.226	0.03503	0.03683	0.4256	0.9491	0.06552	0.8348	1.079	0.7673	0.7673	0.985	0.985	0.3642	0
11	chr11_613208	613208	G	A	0.02106	0.01813	0.1582	1.165	0.1081	0.9423	1.44	0.01925	0.0192	0.9739	1.003	0.08884	0.8426	1.194	0.356	0.3769	1.0654	1.0674	0.2846	12.67
11	chr11_614318	614318	G	A	0.02108	0.01815	0.1578	1.165	0.1081	0.9424	1.44	0.01949	0.0193	0.9126	1.01	0.0886	0.8488	1.201	0.3259	0.3328	1.0696	1.0703	0.307	4.16
11	chr11_61673981	61673981	G	C	0.02784	0.03029	0.3319	0.9167	0.08963	0.769	1.093	0.02985	0.03043	0.7836	0.9805	0.07155	0.8522	1.128	0.4119	0.4119	0.9552	0.9552	0.5574	0
11	chr11_61722627	61722627	G	C	0.03709	0.03606	0.7137	1.03	0.07979	0.8806	1.204	0.03878	0.03629	0.2834	1.071	0.06426	0.9446	1.215	0.2875	0.2875	1.0547	1.0547	0.7032	0
11	chr11_6190850	6190850	A	G	0.01268	0.01174	0.5663	1.081	0.1363	0.8277	1.413	0.01231	0.01319	0.5217	0.9327	0.1087	0.7538	1.154	0.8849	0.8849	0.9878	0.9878	0.3973	0
11	chr11_619767	619767	A	G	0.02538	0.02296	0.2919	1.108	0.09754	0.9154	1.342	0.02576	0.0224	0.07285	1.154	0.0799	0.9867	1.35	0.04007	0.04007	1.1353	1.1353	0.747	0
11	chr11_6221169	6221169	A	G	0.04235	0.04029	0.4875	1.054	0.07525	0.9091	1.221	0.04359	0.04032	0.1821	1.085	0.06102	0.9625	1.223	0.1392	0.1392	1.0726	1.0726	0.7648	0
11	chr11_6221249	6221249	G	A	0.014	0.01205	0.2513	1.164	0.1322	0.898	1.508	0.0133	0.01452	0.3956	0.9154	0.1041	0.7464	1.123	0.9653	0.8807	1.0036	1.0181	0.1533	50.95
11	chr11_62285441	62285441	G	A	0.01077	0.01111	0.8259	0.9688	0.1441	0.7304	1.285	0.01153	0.01108	0.7259	1.041	0.1154	0.8304	1.306	0.8932	0.8932	1.0122	1.0122	0.697	0
11	chr11_62285665	62285665	A	G	0.01077	0.01111	0.8259	0.9688	0.1441	0.7304	1.285	0.01153	0.01108	0.7259	1.041	0.1154	0.8304	1.306	0.8932	0.8932	1.0122	1.0122	0.697	0
11	chr11_62290719	62290719	G	A	0.01077	0.01111	0.8259	0.9688	0.1441	0.7304	1.285	0.01153	0.01109	0.731	1.04	0.1154	0.8298	1.305	0.8983	0.8983	1.0116	1.0116	0.7009	0
11	chr11_62293913	62293913	C	A	0.01271	0.01167	0.5277	1.09	0.1366	0.834	1.425	0.01359	0.01203	0.2562	1.131	0.1089	0.9141	1.401	0.2015	0.2015	1.1149	1.1149	0.8326	0
11	chr11_62296535	62296535	G	A	0.01089	0.01111	0.8877	0.9799	0.1437	0.7394	1.299	0.0116	0.01115	0.7254	1.041	0.1153	0.8307	1.305	0.8545	0.8545	1.0166	1.0166	0.7427	0
11	chr11_62296601	62296601	G	A	0.01101	0.01111	0.9472	0.9906	0.1433	0.748	1.312	0.0116	0.01108	0.6856	1.048	0.1153	0.8359	1.313	0.7829	0.7829	1.0251	1.0251	0.7594	0
11	chr11_62297162	62297162	A	G	0.01101	0.01122	0.8944	0.9812	0.143	0.7414	1.299	0.0116	0.01124	0.7771	1.033	0.1149	0.8248	1.294	0.8909	0.8909	1.0124	1.0124	0.7791	0
11	chr11_62297447	62297447	G	A	0.01101	0.01111	0.9461	0.9904	0.1433	0.7479	1.311	0.0116	0.01109	0.6876	1.047	0.1153	0.8356	1.313	0.7886	0.7886	1.0244	1.0244	0.7625	0
11	chr11_62297462	62297462	G	A	0.01184	0.01195	0.9474	0.9909	0.1382	0.7558	1.299	0.01047	0.01007	0.7417	1.041	0.1211	0.8209	1.319	0.8368	0.8368	1.0189	1.0189	0.7884	0
11	chr11_62301444	62301444	A	G	0.01328	0.01069	0.1111	1.245	0.138	0.9503	1.632	0.01139	0.01124	0.9045	1.014	0.1154	0.8088	1.271	0.2665	0.313	1.1034	1.108	0.2539	23.17
11	chr11_62402335	62402335	A	G	0.02991	0.02956	0.8901	1.012	0.08819	0.8516	1.203	0.02937	0.02903	0.8704	1.012	0.07246	0.8779	1.166	0.8313	0.8313	1.012	1.012	1	0
11	chr11_62445523	62445523	A	G	0.02095	0.02007	0.6766	1.045	0.1057	0.8495	1.286	0.02031	0.0196	0.6769	1.037	0.08729	0.874	1.231	0.5578	0.5578	1.0402	1.0402	0.9553	0
11	chr11_62763264	62763264	A	T	0.04331	0.04382	0.8692	0.988	0.07341	0.8556	1.141	0.0397	0.04425	0.06246	0.8929	0.06084	0.7925	1.006	0.1239	0.1548	0.9305	0.9314	0.2885	11.25
11	chr11_62771582	62771582	A	C	0.03111	0.02966	0.5743	1.05	0.08724	0.8852	1.246	0.02951	0.03223	0.1964	0.9129	0.07052	0.7951	1.048	0.5135	0.659	0.9648	0.9699	0.2123	35.72
11	chr11_62886800	62886800	G	C	0.03936	0.04046	0.7083	0.9718	0.07658	0.8363	1.129	0.04161	0.03621	0.02235	1.156	0.06333	1.021	1.308	0.127	0.4634	1.0773	1.0656	0.0807	67.22
11	chr11_6291120	6291120	A	G	0.01531	0.01551	0.9142	0.987	0.1216	0.7776	1.253	0.01613	0.01452	0.2808	1.113	0.09957	0.9159	1.353	0.445	0.445	1.0606	1.0606	0.4446	0
11	chr11_63057846	63057846	G	A	0.01843	0.0217	0.1198	0.8462	0.1075	0.6854	1.045	0.01946	0.02013	0.6911	0.9658	0.08755	0.8135	1.147	0.1973	0.1973	0.9162	0.9162	0.3403	0
11	chr11_63067061	63067061	A	G	0.03984	0.04036	0.8611	0.9867	0.07638	0.8495	1.146	0.03687	0.0384	0.51	0.9587	0.06408	0.8455	1.087	0.5373	0.5373	0.9702	0.9702	0.7728	0
11	chr11_63072226	63072226	A	C	0.0274	0.02254	0.03693	1.222	0.09617	1.012	1.475	0.02639	0.02778	0.4831	0.9487	0.07512	0.8188	1.099	0.4649	0.5971	1.0442	1.0691	0.038	76.76
11	chr11_63487386	63487386	A	G	0.009339	0.01144	0.1687	0.8148	0.1491	0.6084	1.091	0.01254	0.01007	0.05681	1.248	0.1164	0.9932	1.567	0.5125	0.9306	1.0619	1.0187	0.0242	80.32
11	chr11_63993287	63993287	A	G	0.04436	0.04753	0.3132	0.9302	0.07173	0.8082	1.071	0.04897	0.04628	0.2997	1.061	0.05734	0.9485	1.187	0.8597	0.9941	1.0079	1.0005	0.1519	51.28
11	chr11_63997329	63997329	A	G	0.02345	0.02338	0.9735	1.003	0.09908	0.8262	1.218	0.0245	0.02123	0.07371	1.158	0.08197	0.9859	1.36	0.02828	0.02828	1.116	1.116	0.4589	0
11	chr11_64032784	64032784	A	G	0.01033	0.01237	0.2026	0.8338	0.1428	0.6302	1.103	0.01071	0.01346	0.04004	0.7935	0.1129	0.636	0.99	0.01655	0.01655	0.8088	0.8088	0.7855	0
11	chr11_64033360	64033360	A	C	0.01414	0.01438	0.8912	0.9828	0.1265	0.767	1.259	0.01684	0.01319	0.01416	1.281	0.1013	1.051	1.563	0.06838	0.3401	1.155	1.1343	0.102	62.6
11	chr11_64068421	64068421	G	A	0.01472	0.01512	0.8273	0.9734	0.1237	0.7638	1.24	0.01636	0.01257	0.0096	1.306	0.1034	1.066	1.6	0.06559	0.3837	1.1573	1.1364	0.0683	69.91
11	chr11_64109160	64109160	G	C	0.01986	0.01939	0.8213	1.025	0.108	0.8292	1.266	0.02039	0.01686	0.03292	1.213	0.09085	1.016	1.45	0.07612	0.1545	1.1312	1.1264	0.2328	29.77
11	chr11_64121190	64121190	G	C	0.02333	0.02254	0.7231	1.036	0.1	0.8516	1.261	0.02547	0.02091	0.01323	1.224	0.08162	1.043	1.436	0.03218	0.1198	1.1451	1.1374	0.1964	40.08
11	chr11_64334114	64334114	A	G	0.02154	0.02254	0.6512	0.9549	0.1022	0.7816	1.167	0.02167	0.01834	0.05178	1.186	0.08761	0.9985	1.408	0.2363	0.5259	1.082	1.071	0.1074	61.42
11	chr11_644568	644568	C	G	0.0432	0.04457	0.6566	0.968	0.0732	0.8386	1.117	0.04373	0.04683	0.2212	0.9308	0.05866	0.8297	1.044	0.218	0.218	0.9452	0.9452	0.6761	0
11	chr11_64597506	64597506	G	A	0.04188	0.04204	0.9559	0.9959	0.07473	0.8602	1.153	0.04387	0.04128	0.2935	1.066	0.06049	0.9465	1.2	0.4315	0.4315	1.0377	1.0377	0.4793	0
11	chr11_64603647	64603647	A	C	0.03558	0.03866	0.2782	0.9174	0.07949	0.7851	1.072	0.03852	0.03895	0.8542	0.9884	0.06331	0.8731	1.119	0.4123	0.4123	0.9602	0.9602	0.4632	0
11	chr11_64678098	64678098	A	G	0.02967	0.02484	0.04712	1.2	0.0921	1.002	1.438	0.02711	0.0238	0.08569	1.143	0.07773	0.9813	1.331	0.009574	0.009574	1.1664	1.1664	0.6864	0
11	chr11_64802388	64802388	C	A	0.04439	0.04602	0.6011	0.963	0.07217	0.836	1.109	0.04176	0.04487	0.2089	0.9275	0.05991	0.8247	1.043	0.1935	0.1935	0.9418	0.9418	0.6888	0
11	chr11_64820735	64820735	A	G	0.01902	0.02275	0.08317	0.8332	0.1055	0.6776	1.025	0.01974	0.02099	0.4678	0.9392	0.08633	0.793	1.112	0.09738	0.09738	0.8952	0.8952	0.3797	0
11	chr11_64822127	64822127	A	G	0.01101	0.01279	0.2741	0.8592	0.1389	0.6544	1.128	0.01076	0.01249	0.1848	0.8599	0.1139	0.6878	1.075	0.01515	0.01515	0.8596	0.8596	1	0
11	chr11_64854812	64854812	A	G	0.04128	0.04235	0.7213	0.9736	0.07489	0.8407	1.128	0.03984	0.04176	0.4262	0.9521	0.06165	0.8438	1.074	0.3999	0.3999	0.9607	0.9607	0.8179	0
11	chr11_64884663	64884663	A	G	0.04128	0.04204	0.7985	0.981	0.07501	0.8469	1.136	0.03948	0.04167	0.363	0.9453	0.06181	0.8375	1.067	0.387	0.387	0.9596	0.9596	0.7029	0
11	chr11_64977890	64977890	A	G	0.01567	0.01551	0.9313	1.01	0.1209	0.7973	1.281	0.01388	0.01554	0.2571	0.8915	0.1014	0.7309	1.087	0.4151	0.4151	0.9386	0.9386	0.429	0
11	chr11_65055190	65055190	G	A	0.02118	0.02757	0.005876	0.7632	0.0984	0.6293	0.9255	0.02236	0.02724	0.009993	0.8169	0.07863	0.7002	0.953	0.0001963	0.0001963	0.7955	0.7955	0.5893	0
11	chr11_65124408	65124408	G	A	0.01376	0.01478	0.5662	0.93	0.1266	0.7257	1.192	0.01436	0.01319	0.4104	1.09	0.1049	0.8876	1.339	0.7896	0.7896	1.0218	1.0218	0.3343	0
11	chr11_6524072	6524072	C	A	0.014	0.01447	0.79	0.9669	0.1266	0.7544	1.239	0.01373	0.01537	0.2591	0.8914	0.1019	0.7301	1.088	0.2958	0.2958	0.9204	0.9204	0.6169	0
11	chr11_6524126	6524126	G	A	0.03661	0.03113	0.04266	1.183	0.08287	1.005	1.391	0.03064	0.03044	0.9225	1.007	0.0709	0.8763	1.157	0.1636	0.3086	1.0779	1.0852	0.1397	54.16
11	chr11_65319751	65319751	A	G	0.03435	0.03826	0.1633	0.8941	0.08036	0.7638	1.047	0.03574	0.03622	0.8319	0.9862	0.0655	0.8674	1.121	0.2962	0.2962	0.9484	0.9484	0.3443	0
11	chr11_65336819	65336819	A	G	0.0353	0.0391	0.1805	0.8992	0.0794	0.7696	1.051	0.03644	0.03613	0.892	1.009	0.06524	0.8878	1.147	0.4572	0.4848	0.9632	0.961	0.2622	20.44
11	chr11_65408708	65408708	A	C	0.0262	0.02485	0.5662	1.056	0.09495	0.8767	1.272	0.02753	0.02919	0.4118	0.9415	0.07347	0.8152	1.087	0.7659	0.7659	0.9828	0.9828	0.3391	0
11	chr11_6541225	6541225	G	C	0.03052	0.02925	0.6159	1.045	0.08796	0.8796	1.242	0.02972	0.03223	0.2344	0.9197	0.0704	0.8012	1.056	0.5381	0.6253	0.9667	0.9697	0.2569	22.19
11	chr11_65632242	65632242	A	G	0.01149	0.01289	0.393	0.8896	0.137	0.6801	1.164	0.01465	0.01202	0.06102	1.222	0.1071	0.9904	1.507	0.3427	0.7366	1.0834	1.0547	0.0679	70
11	chr11_65651489	65651489	G	A	0.03577	0.03753	0.5322	0.9514	0.07982	0.8136	1.112	0.03715	0.04214	0.03571	0.877	0.06254	0.7758	0.9913	0.04166	0.04166	0.9046	0.9046	0.422	0
11	chr11_65735252	65735252	G	A	0.01089	0.01174	0.5911	0.9266	0.1419	0.7016	1.224	0.01111	0.01046	0.6059	1.063	0.1182	0.843	1.34	0.9575	0.9575	1.0049	1.0049	0.4571	0
11	chr11_65766041	65766041	A	G	0.02644	0.03155	0.04268	0.8337	0.08988	0.699	0.9942	0.0276	0.02513	0.2071	1.101	0.07631	0.9481	1.279	0.7275	0.7803	0.9799	0.962	0.0183	82.03
11	chr11_6578004	6578004	A	G	0.01579	0.01499	0.6627	1.054	0.1216	0.8308	1.338	0.01415	0.01475	0.6815	0.9589	0.1022	0.7849	1.172	0.9712	0.9712	0.9972	0.9972	0.5516	0
11	chr11_6578788	6578788	A	G	0.01627	0.01373	0.1619	1.188	0.1233	0.9329	1.513	0.01451	0.01771	0.03622	0.8162	0.09713	0.6747	0.9874	0.4366	0.902	0.9424	0.9772	0.0168	82.51
11	chr11_65789266	65789266	A	G	0.03841	0.03775	0.8194	1.018	0.07827	0.8732	1.187	0.04076	0.03278	0.000524	1.254	0.06536	1.103	1.425	0.005045	0.2244	1.1511	1.1349	0.0409	76.08
11	chr11_65792968	65792968	A	G	0.04655	0.04502	0.6233	1.036	0.07167	0.9001	1.192	0.04424	0.04611	0.4605	0.9576	0.05874	0.8534	1.074	0.7967	0.7967	0.9884	0.9884	0.3958	0
11	chr11_6589961	6589961	G	A	0.01647	0.01594	0.7792	1.034	0.1188	0.8191	1.305	0.02021	0.01609	0.01177	1.261	0.09228	1.052	1.511	0.03098	0.1351	1.1703	1.1581	0.187	42.55
11	chr11_66055107	66055107	C	G	0.02883	0.02778	0.6704	1.039	0.0903	0.8706	1.24	0.0283	0.02419	0.03532	1.175	0.07667	1.011	1.365	0.06043	0.073	1.116	1.1152	0.2991	7.26
11	chr11_66109033	66109033	G	A	0.0201	0.01855	0.4526	1.085	0.1088	0.8768	1.343	0.01911	0.01998	0.6051	0.9555	0.0881	0.8039	1.136	0.9439	0.9439	1.0048	1.0048	0.3639	0
11	chr11_6622218	6622218	A	G	0.01986	0.01614	0.06106	1.235	0.1129	0.9899	1.541	0.01833	0.01974	0.3949	0.9269	0.08925	0.7782	1.104	0.6226	0.6791	1.0351	1.061	0.0461	74.85
11	chr11_66325618	66325618	A	C	0.01843	0.02002	0.4386	0.9188	0.1094	0.7416	1.138	0.01861	0.01912	0.7574	0.9727	0.08964	0.816	1.16	0.4657	0.4657	0.9507	0.9507	0.6869	0
11	chr11_66329639	66329639	A	G	0.02644	0.02244	0.0826	1.183	0.0971	0.9783	1.431	0.02358	0.0266	0.1132	0.8837	0.07808	0.7583	1.03	0.8812	0.9099	0.9909	1.0166	0.0192	81.75
11	chr11_66360206	66360206	A	C	0.02381	0.02212	0.4503	1.078	0.09997	0.8865	1.312	0.02725	0.02107	0.001011	1.301	0.08033	1.112	1.523	0.002494	0.05631	1.2085	1.1955	0.1426	53.48
11	chr11_6650684	6650684	T	A	0.0219	0.02296	0.6328	0.9528	0.1013	0.7812	1.162	0.02264	0.02255	0.9603	1.004	0.08208	0.8549	1.179	0.7928	0.7928	0.9834	0.9834	0.6881	0
11	chr11_6661787	6661787	A	G	0.03577	0.03774	0.4869	0.9461	0.07972	0.8092	1.106	0.03687	0.03918	0.3219	0.9388	0.06377	0.8285	1.064	0.2272	0.2272	0.9416	0.9416	0.9395	0
11	chr11_67163628	67163628	G	A	0.05396	0.04845	0.09455	1.12	0.06796	0.9806	1.28	0.05053	0.04817	0.371	1.052	0.05637	0.9417	1.175	0.07895	0.07895	1.0792	1.0792	0.4781	0
11	chr11_67186271	67186271	A	C	0.01533	0.01521	0.9493	1.008	0.1222	0.7931	1.281	0.01611	0.0147	0.3494	1.097	0.09938	0.9032	1.333	0.4449	0.4449	1.0607	1.0607	0.5911	0
11	chr11_67186686	67186686	A	G	0.01822	0.01678	0.4626	1.088	0.1143	0.8693	1.361	0.01762	0.021	0.04384	0.8363	0.0888	0.7027	0.9953	0.2555	0.6636	0.9234	0.9445	0.0691	69.74
11	chr11_67266466	67266466	G	C	0.01149	0.01247	0.545	0.9199	0.138	0.7019	1.206	0.01203	0.01249	0.7334	0.963	0.1108	0.7749	1.197	0.5195	0.5195	0.9459	0.9459	0.7958	0
11	chr11_67410314	67410314	A	G	0.04247	0.0435	0.7355	0.9753	0.0739	0.8438	1.127	0.04423	0.04362	0.8098	1.014	0.05954	0.9027	1.14	0.9757	0.9757	0.9986	0.9986	0.6818	0
11	chr11_67430748	67430748	G	A	0.03398	0.03197	0.4523	1.065	0.08386	0.9036	1.255	0.03934	0.03395	0.01876	1.165	0.06521	1.026	1.324	0.0209	0.0209	1.1263	1.1263	0.3982	0
11	chr11_67434048	67434048	A	G	0.01914	0.01771	0.4778	1.082	0.1113	0.87	1.346	0.0196	0.01787	0.2962	1.099	0.09016	0.9208	1.311	0.2079	0.2079	1.0922	1.0922	0.9133	0
11	chr11_67809256	67809256	C	G	0.01699	0.01803	0.5971	0.9413	0.1144	0.7523	1.178	0.01861	0.01545	0.04569	1.208	0.09489	1.003	1.455	0.232	0.5607	1.0912	1.0751	0.0933	64.5
11	chr11_6790106	6790106	A	G	0.03567	0.03449	0.6671	1.036	0.08141	0.8829	1.215	0.03729	0.03738	0.969	0.9975	0.06434	0.8793	1.132	0.8112	0.8112	1.0121	1.0121	0.7151	0
11	chr11_67926218	67926218	A	G	0.01892	0.01772	0.5504	1.069	0.1119	0.8586	1.331	0.01882	0.01736	0.3726	1.085	0.09182	0.9065	1.299	0.2868	0.2868	1.0785	1.0785	0.9183	0
11	chr11_68367943	68367943	C	G	0.02034	0.01761	0.1807	1.158	0.1098	0.9339	1.436	0.02059	0.01858	0.2338	1.111	0.08826	0.9343	1.321	0.0773	0.0773	1.1292	1.1292	0.7687	0
11	chr11_68704028	68704028	A	G	0.02979	0.03208	0.3792	0.9266	0.08669	0.7818	1.098	0.03213	0.03125	0.6804	1.029	0.06969	0.8977	1.18	0.8171	0.8171	0.9875	0.9875	0.346	0
11	chr11_68748268	68748268	G	A	0.01914	0.01855	0.7721	1.032	0.1101	0.832	1.281	0.01833	0.01748	0.601	1.049	0.09207	0.8761	1.257	0.5605	0.5605	1.042	1.042	0.9094	0
11	chr11_68822264	68822264	A	G	0.03266	0.03344	0.7724	0.976	0.08384	0.8281	1.15	0.03115	0.03185	0.7446	0.9774	0.07008	0.852	1.121	0.5739	0.5739	0.9763	0.9763	0.9998	0
11	chr11_68995958	68995958	G	A	0.02297	0.01908	0.06918	1.209	0.1046	0.9849	1.484	0.0201	0.01935	0.6618	1.039	0.08778	0.8749	1.234	0.1335	0.1683	1.1061	1.1089	0.2671	18.8
11	chr11_6913243	6913243	G	A	0.0394	0.03958	0.9523	0.9954	0.07709	0.8558	1.158	0.04077	0.04107	0.9011	0.9923	0.06188	0.879	1.12	0.8927	0.8927	0.9935	0.9935	0.9748	0
11	chr11_6942555	6942555	G	A	0.02851	0.02803	0.8483	1.017	0.09043	0.8522	1.215	0.02728	0.02812	0.6737	0.9692	0.07435	0.8377	1.121	0.8363	0.8363	0.9882	0.9882	0.6809	0
11	chr11_6977311	6977311	A	G	0.03817	0.03669	0.6027	1.042	0.0789	0.8926	1.216	0.04239	0.03356	0.000159	1.275	0.06442	1.124	1.446	0.00115	0.1441	1.1761	1.1586	0.0476	74.52
11	chr11_6977334	6977334	G	A	0.03514	0.03214	0.2665	1.097	0.08328	0.9317	1.291	0.03398	0.03094	0.1599	1.102	0.06901	0.9624	1.261	0.07297	0.07297	1.1	1.1	0.9665	0
11	chr11_69933891	69933891	A	G	0.01077	0.01017	0.6933	1.06	0.1471	0.7942	1.414	0.008916	0.01139	0.04215	0.7806	0.1222	0.6143	0.9918	0.1915	0.4886	0.8845	0.8997	0.1096	60.93
11	chr11_70202278	70202278	A	G	0.01508	0.01332	0.3205	1.134	0.1266	0.8847	1.453	0.01316	0.01428	0.4305	0.9207	0.1048	0.7497	1.131	0.9792	0.9272	1.0021	1.0095	0.2048	37.79
11	chr11_7059878	7059878	A	G	0.0341	0.03365	0.8677	1.014	0.0828	0.862	1.193	0.03559	0.03715	0.496	0.9566	0.06514	0.842	1.087	0.6661	0.6661	0.9782	0.9782	0.5802	0
11	chr11_7059981	7059981	A	G	0.02405	0.02547	0.5415	0.9428	0.09654	0.7802	1.139	0.02427	0.02505	0.6802	0.9681	0.07863	0.8298	1.129	0.4808	0.4808	0.9579	0.9579	0.8316	0
11	chr11_7060977	7060977	A	T	0.014	0.0153	0.469	0.9135	0.125	0.715	1.167	0.01649	0.01561	0.5664	1.057	0.09718	0.8739	1.279	0.9951	0.9951	1.0005	1.0005	0.3568	0
11	chr11_7063982	7063982	A	G	0.01555	0.0171	0.4172	0.9083	0.1186	0.72	1.146	0.01677	0.01615	0.6915	1.039	0.09593	0.8608	1.254	0.8415	0.8415	0.9852	0.9852	0.3781	0
11	chr11_7071027	7071027	A	G	0.01244	0.01258	0.9352	0.9891	0.1348	0.7594	1.288	0.01132	0.01366	0.08406	0.8271	0.1101	0.6666	1.026	0.1655	0.1816	0.8885	0.8893	0.3041	5.32
11	chr11_7091569	7091569	A	G	0.02405	0.02568	0.4845	0.9349	0.09637	0.774	1.129	0.02441	0.02489	0.7988	0.9802	0.07865	0.8401	1.144	0.523	0.523	0.9618	0.9618	0.7037	0
11	chr11_71720030	71720030	A	G	0.01855	0.01771	0.6777	1.048	0.1122	0.8409	1.306	0.0189	0.01975	0.6108	0.9559	0.0886	0.8035	1.137	0.8882	0.8882	0.9903	0.9903	0.52	0
11	chr11_71725397	71725397	A	G	0.01856	0.01761	0.6359	1.055	0.1124	0.8461	1.315	0.01699	0.01615	0.5938	1.052	0.09565	0.8724	1.269	0.4763	0.4763	1.0533	1.0533	0.9846	0
11	chr11_71728822	71728822	C	G	0.03198	0.02936	0.3086	1.092	0.08688	0.9214	1.295	0.03179	0.02646	0.009522	1.208	0.07301	1.047	1.394	0.008459	0.008459	1.1586	1.1586	0.3737	0
11	chr11_71850722	71850722	A	G	0.0213	0.02118	0.9562	1.006	0.1039	0.8204	1.233	0.02081	0.02193	0.5242	0.9477	0.08433	0.8033	1.118	0.6467	0.6467	0.9704	0.9704	0.6555	0
11	chr11_73020633	73020633	C	G	0.04068	0.03857	0.471	1.057	0.07676	0.9093	1.228	0.04246	0.03668	0.01528	1.165	0.06284	1.03	1.317	0.01939	0.01939	1.1204	1.1204	0.3267	0
11	chr11_73071552	73071552	A	C	0.02645	0.03031	0.1218	0.8692	0.09064	0.7278	1.038	0.02774	0.02942	0.4075	0.9412	0.07319	0.8154	1.086	0.1061	0.1061	0.9121	0.9121	0.4945	0
11	chr11_73879583	73879583	A	C	0.02417	0.02516	0.6707	0.9597	0.09668	0.7941	1.16	0.02342	0.02544	0.2832	0.9187	0.079	0.7869	1.073	0.2712	0.2712	0.9349	0.9349	0.7266	0
11	chr11_75298468	75298468	C	A	0.03649	0.03941	0.3082	0.9231	0.07856	0.7914	1.077	0.03609	0.03293	0.1569	1.099	0.06697	0.9642	1.254	0.6804	0.8901	1.0212	1.0121	0.0911	64.97
11	chr11_75572808	75572808	A	G	0.01292	0.01195	0.5586	1.082	0.1351	0.8304	1.41	0.01111	0.01272	0.2228	0.8719	0.1125	0.6994	1.087	0.5734	0.6945	0.9525	0.9588	0.2194	33.69
11	chr11_75902734	75902734	A	G	0.01149	0.01017	0.3949	1.131	0.1448	0.8516	1.502	0.01034	0.01102	0.5907	0.9382	0.1187	0.7434	1.184	0.9018	0.9018	1.0114	1.0114	0.3182	0
11	chr11_76183722	76183722	G	A	0.01281	0.01406	0.4695	0.91	0.1305	0.7046	1.175	0.01331	0.01491	0.2652	0.8912	0.1035	0.7276	1.092	0.1865	0.1865	0.8984	0.8984	0.9003	0
11	chr11_7673029	7673029	G	A	0.02011	0.01816	0.3417	1.11	0.1094	0.8955	1.375	0.02047	0.01998	0.7773	1.025	0.08671	0.8647	1.215	0.4147	0.4147	1.057	1.057	0.5682	0
11	chr11_7673049	7673049	G	C	0.0201	0.01813	0.337	1.111	0.1094	0.8964	1.376	0.02045	0.01998	0.7835	1.024	0.08671	0.8641	1.214	0.4168	0.4168	1.0567	1.0567	0.5591	0
11	chr11_76796077	76796077	A	G	0.01257	0.01394	0.4229	0.9001	0.1314	0.6957	1.165	0.01585	0.01561	0.873	1.016	0.09806	0.8382	1.231	0.7268	0.7268	0.9729	0.9729	0.4601	0
11	chr11_7690873	7690873	A	G	0.02022	0.01813	0.3092	1.117	0.1092	0.9021	1.384	0.02038	0.02006	0.8508	1.016	0.08669	0.8576	1.205	0.4393	0.4393	1.0539	1.0539	0.4967	0
11	chr11_76910816	76910816	A	G	0.02728	0.02621	0.6566	1.042	0.09283	0.8688	1.25	0.02682	0.03527	6.088e-05	0.7537	0.07074	0.6561	0.8658	0.003607	0.4349	0.8489	0.8813	0.0055	87.02
11	chr11_7694013	7694013	C	A	0.01508	0.01542	0.852	0.9774	0.1223	0.769	1.242	0.01344	0.01506	0.2628	0.8912	0.1029	0.7284	1.09	0.3286	0.3286	0.926	0.926	0.5635	0
11	chr11_76979586	76979586	C	A	0.02812	0.03103	0.2512	0.9033	0.08868	0.7592	1.075	0.0293	0.02817	0.5818	1.041	0.07307	0.9022	1.201	0.7605	0.7561	0.983	0.9784	0.2169	34.41
11	chr11_7723017	7723017	A	G	0.0122	0.01331	0.5103	0.9157	0.1338	0.7045	1.19	0.01415	0.01709	0.05154	0.8256	0.09858	0.6806	1.002	0.05052	0.05052	0.8562	0.8562	0.5331	0
11	chr11_77884952	77884952	G	A	0.01843	0.01939	0.636	0.9492	0.1101	0.7649	1.178	0.01755	0.01693	0.699	1.037	0.09377	0.8628	1.246	0.9904	0.9904	0.9991	0.9991	0.5407	0
11	chr11_77921348	77921348	A	G	0.01235	0.01353	0.4882	0.9117	0.1335	0.7018	1.184	0.01258	0.01377	0.3934	0.9126	0.1072	0.7397	1.126	0.2719	0.2719	0.9122	0.9122	0.9954	0
11	chr11_77937687	77937687	A	G	0.01747	0.01761	0.9425	0.9918	0.1141	0.793	1.24	0.01557	0.01592	0.8163	0.9775	0.09797	0.8067	1.184	0.8233	0.8233	0.9835	0.9835	0.9231	0
11	chr11_77937768	77937768	A	G	0.0128	0.01551	0.1267	0.823	0.1278	0.6406	1.057	0.01288	0.01467	0.2066	0.8762	0.1047	0.7136	1.076	0.05209	0.05209	0.8544	0.8544	0.7046	0
11	chr11_78565314	78565314	G	C	0.0394	0.03329	0.02901	1.191	0.08017	1.018	1.394	0.03812	0.03569	0.291	1.071	0.06482	0.9431	1.216	0.02826	0.03264	1.1169	1.1176	0.303	5.76
11	chr11_803468	803468	A	T	0.01639	0.01415	0.2216	1.161	0.1222	0.9137	1.475	0.01295	0.01459	0.2468	0.8859	0.1047	0.7215	1.088	0.9332	0.9603	0.9934	1.0067	0.0928	64.59
11	chr11_8159843	8159843	A	G	0.03015	0.02987	0.9138	1.01	0.0878	0.8499	1.199	0.02866	0.02575	0.1437	1.116	0.07518	0.9632	1.293	0.237	0.237	1.0699	1.0699	0.3879	0
11	chr11_8251900	8251900	A	G	0.01066	0.0127	0.2065	0.8376	0.1405	0.636	1.103	0.01288	0.01257	0.8174	1.025	0.1089	0.8284	1.269	0.4396	0.4396	0.954	0.954	0.4011	0
11	chr11_82880258	82880258	A	C	0.03446	0.03491	0.8703	0.9867	0.0819	0.8404	1.159	0.03043	0.03637	0.00657	0.8314	0.06801	0.7277	0.95	0.0283	0.2185	0.8916	0.9002	0.1077	61.36
11	chr11_84417846	84417846	G	A	0.02548	0.02348	0.386	1.088	0.0969	0.8995	1.315	0.02717	0.02372	0.07311	1.149	0.07776	0.9869	1.339	0.05264	0.05264	1.1247	1.1247	0.6606	0
11	chr11_8494755	8494755	C	A	0.01426	0.01608	0.3227	0.8854	0.1232	0.6955	1.127	0.01383	0.01742	0.01722	0.7907	0.09881	0.6515	0.9597	0.01343	0.01343	0.8265	0.8265	0.4738	0
11	chr11_85448679	85448679	A	G	0.008854	0.01206	0.03649	0.732	0.1498	0.5457	0.9817	0.01146	0.01007	0.2687	1.14	0.1186	0.9036	1.439	0.6697	0.7143	0.9611	0.9222	0.0204	81.4
11	chr11_86123556	86123556	G	A	0.03865	0.03774	0.7534	1.025	0.07815	0.8793	1.194	0.0421	0.04082	0.5993	1.033	0.06131	0.9158	1.165	0.5408	0.5408	1.0299	1.0299	0.9376	0
11	chr11_86267678	86267678	A	G	0.04152	0.04266	0.7035	0.972	0.07465	0.8397	1.125	0.04281	0.04269	0.9603	1.003	0.0603	0.8912	1.129	0.7769	0.7769	0.9906	0.9906	0.9753	0
11	chr11_864473	864473	A	G	0.02094	0.01951	0.4962	1.075	0.1064	0.8727	1.324	0.02218	0.01893	0.06094	1.176	0.08648	0.9924	1.393	0.05964	0.05964	1.1347	1.1347	0.5125	0
11	chr11_865614	865614	A	G	0.02022	0.02265	0.2645	0.8907	0.1038	0.7267	1.092	0.01989	0.0199	0.9951	0.9995	0.08736	0.8422	1.186	0.47	0.47	0.9529	0.9529	0.3956	0
11	chr11_8728736	8728736	A	G	0.01041	0.01153	0.4732	0.9017	0.1443	0.6796	1.196	0.01175	0.01093	0.5254	1.076	0.1154	0.8582	1.349	0.9618	0.9618	1.0043	1.0043	0.3388	0
11	chr11_8938895	8938895	C	G	0.01173	0.01279	0.5196	0.9159	0.1365	0.7009	1.197	0.01224	0.01381	0.2553	0.8848	0.1076	0.7166	1.093	0.1965	0.1965	0.8966	0.8966	0.8425	0
11	chr11_89896199	89896199	A	C	0.01102	0.01028	0.6318	1.072	0.1459	0.8056	1.428	0.01111	0.01124	0.9204	0.9885	0.116	0.7874	1.241	0.827	0.827	1.02	1.02	0.6635	0
11	chr11_9005491	9005491	A	G	0.04307	0.04497	0.5376	0.9559	0.0731	0.8283	1.103	0.0467	0.04355	0.2129	1.076	0.05885	0.9588	1.208	0.5601	0.7073	1.0271	1.0223	0.2073	37.13
11	chr11_92087959	92087959	A	G	0.02895	0.02904	0.9742	0.9971	0.08929	0.837	1.188	0.03227	0.03106	0.5721	1.04	0.06971	0.9073	1.192	0.672	0.672	1.0235	1.0235	0.71	0
11	chr11_92569769	92569769	G	A	0.01424	0.01499	0.6761	0.9491	0.125	0.7429	1.213	0.01125	0.01506	0.005938	0.7441	0.1078	0.6024	0.9192	0.01881	0.1335	0.8255	0.8335	0.1404	53.99
11	chr11_92651002	92651002	A	C	0.0341	0.04099	0.01591	0.8261	0.07937	0.707	0.9651	0.03553	0.04214	0.004923	0.8373	0.06324	0.7397	0.9477	0.000219	0.000219	0.8329	0.8329	0.8944	0
11	chr11_92901249	92901249	C	G	0.0152	0.01698	0.3442	0.8932	0.1195	0.7067	1.129	0.01359	0.01928	0.0002291	0.7008	0.097	0.5794	0.8475	0.0005787	0.04329	0.7717	0.7833	0.115	59.75
11	chr11_9321173	9321173	G	A	0.01672	0.01626	0.8092	1.029	0.1178	0.8167	1.296	0.01716	0.01461	0.09555	1.178	0.09814	0.9715	1.427	0.1505	0.1505	1.1145	1.1145	0.3778	0
11	chr11_93440001	93440001	A	G	0.02465	0.024	0.7805	1.027	0.09722	0.8492	1.243	0.02668	0.02607	0.7529	1.024	0.07615	0.8822	1.189	0.6788	0.6788	1.0251	1.0251	0.9811	0
11	chr11_94040636	94040636	C	A	0.03171	0.02956	0.4052	1.075	0.0869	0.9066	1.275	0.03354	0.03223	0.5471	1.042	0.06845	0.9112	1.192	0.3236	0.3236	1.0545	1.0545	0.7781	0
11	chr11_94759494	94759494	G	A	0.03448	0.03838	0.1683	0.8947	0.08076	0.7638	1.048	0.03083	0.03243	0.4633	0.949	0.07133	0.8252	1.091	0.1437	0.1437	0.9248	0.9248	0.5845	0
11	chr11_95568581	95568581	C	G	0.02812	0.02463	0.1452	1.146	0.09349	0.9539	1.376	0.02569	0.02263	0.1034	1.139	0.07972	0.9738	1.331	0.02866	0.02866	1.1419	1.1419	0.9602	0
11	chr11_95712897	95712897	A	C	0.0268	0.03071	0.119	0.8691	0.09005	0.7285	1.037	0.03022	0.02981	0.8461	1.014	0.07151	0.8814	1.167	0.4141	0.4844	0.9553	0.9479	0.1799	44.39
11	chr11_99932010	99932010	T	A	0.01628	0.01363	0.144	1.198	0.1236	0.94	1.526	0.01727	0.01592	0.3883	1.086	0.09566	0.9003	1.31	0.1149	0.1149	1.1267	1.1267	0.53	0
12	chr12_100048951	100048951	G	A	0.0189	0.01876	0.9448	1.008	0.1102	0.8119	1.251	0.01981	0.01889	0.5811	1.05	0.08863	0.8827	1.249	0.6353	0.6353	1.0333	1.0333	0.7728	0
12	chr12_100433407	100433407	C	A	0.01328	0.0152	0.2808	0.8721	0.127	0.6799	1.119	0.01337	0.01498	0.2637	0.8911	0.1032	0.7279	1.091	0.122	0.122	0.8835	0.8835	0.8952	0
12	chr12_100444984	100444984	A	G	0.01029	0.01006	0.8801	1.023	0.1492	0.7634	1.37	0.01026	0.01015	0.9251	1.011	0.1214	0.7973	1.283	0.8681	0.8681	1.0158	1.0158	0.9511	0
12	chr12_101017811	101017811	C	A	0.03697	0.03187	0.06138	1.166	0.08221	0.9926	1.37	0.03283	0.03036	0.2463	1.084	0.06985	0.9456	1.243	0.03665	0.03665	1.1177	1.1177	0.4991	0
12	chr12_10167277	10167277	C	G	0.03888	0.03826	0.8285	1.017	0.07778	0.8732	1.184	0.03765	0.0341	0.1189	1.108	0.06574	0.974	1.26	0.1831	0.1831	1.0691	1.0691	0.4001	0
12	chr12_101693534	101693534	C	G	0.03519	0.03335	0.4981	1.057	0.08233	0.8998	1.243	0.03666	0.0327	0.07638	1.126	0.06687	0.9875	1.283	0.07154	0.07154	1.0981	1.0981	0.551	0
12	chr12_101776996	101776996	C	G	0.03447	0.03261	0.4883	1.059	0.08319	0.9	1.247	0.03511	0.03114	0.06907	1.132	0.06838	0.9903	1.295	0.06602	0.06602	1.102	1.102	0.5359	0
12	chr12_102158945	102158945	A	C	0.01388	0.01184	0.227	1.174	0.133	0.9047	1.524	0.01295	0.01272	0.8676	1.018	0.1084	0.8233	1.259	0.3737	0.3737	1.0776	1.0776	0.406	0
12	chr12_1023218	1023218	A	C	0.02623	0.02256	0.1108	1.167	0.0972	0.965	1.412	0.0274	0.02584	0.4269	1.062	0.07588	0.9153	1.232	0.109	0.109	1.1006	1.1006	0.4445	0
12	chr12_103306579	103306579	A	G	0.01627	0.01719	0.6328	0.9457	0.117	0.7519	1.189	0.01727	0.01717	0.9526	1.006	0.09378	0.8367	1.209	0.8036	0.8036	0.982	0.982	0.6802	0
12	chr12_10332197	10332197	A	C	0.05172	0.04476	0.02969	1.164	0.06995	1.015	1.335	0.04612	0.04714	0.6901	0.9772	0.05786	0.8724	1.095	0.2817	0.4923	1.0492	1.0618	0.054	73.07
12	chr12_104124018	104124018	C	A	0.04032	0.04025	0.9813	1.002	0.07619	0.8628	1.163	0.0409	0.04183	0.702	0.9768	0.06125	0.8663	1.101	0.7777	0.7777	0.9866	0.9866	0.7944	0
12	chr12_105440705	105440705	G	C	0.01986	0.01866	0.5587	1.066	0.109	0.8608	1.319	0.0208	0.02177	0.5818	0.9545	0.08448	0.8089	1.126	0.939	0.939	0.9949	0.9949	0.4231	0
12	chr12_105440719	105440719	A	G	0.03183	0.0326	0.77	0.9755	0.08489	0.826	1.152	0.03368	0.03426	0.794	0.9826	0.06733	0.8611	1.121	0.6996	0.6996	0.9799	0.9799	0.9466	0
12	chr12_105531781	105531781	A	G	0.009332	0.01205	0.07855	0.7721	0.1475	0.5783	1.031	0.01175	0.01139	0.787	1.031	0.1141	0.8246	1.29	0.3891	0.4914	0.9252	0.9058	0.121	58.41
12	chr12_105536238	105536238	T	A	0.02273	0.02044	0.2925	1.115	0.1031	0.9107	1.364	0.02117	0.02007	0.5256	1.056	0.08595	0.8923	1.25	0.2448	0.2448	1.0798	1.0798	0.6855	0
12	chr12_106786858	106786858	C	A	0.03245	0.03229	0.9512	1.005	0.08467	0.8515	1.187	0.03171	0.03211	0.8488	0.9869	0.06942	0.8613	1.131	0.9128	0.9128	0.9941	0.9941	0.8682	0
12	chr12_107279804	107279804	G	A	0.04272	0.04403	0.6678	0.9689	0.0736	0.8388	1.119	0.04062	0.04128	0.7829	0.9832	0.06154	0.8715	1.109	0.6266	0.6266	0.9773	0.9773	0.8786	0
12	chr12_107360943	107360943	A	G	0.01341	0.01489	0.4025	0.899	0.1273	0.7005	1.154	0.01684	0.01366	0.0336	1.237	0.1003	1.016	1.506	0.251	0.6937	1.0947	1.0647	0.0489	74.22
12	chr12_108096769	108096769	C	G	0.02812	0.0283	0.9405	0.9933	0.0905	0.8318	1.186	0.0305	0.03161	0.6004	0.9638	0.07031	0.8398	1.106	0.6457	0.6457	0.9748	0.9748	0.7925	0
12	chr12_109186093	109186093	G	A	0.0329	0.03396	0.6941	0.9677	0.0834	0.8218	1.14	0.03941	0.03559	0.09898	1.112	0.06437	0.9802	1.261	0.2869	0.4963	1.0558	1.0479	0.1871	42.55
12	chr12_109617728	109617728	G	A	0.02058	0.02086	0.8955	0.9863	0.1052	0.8025	1.212	0.02087	0.01943	0.4004	1.076	0.08694	0.9073	1.276	0.5714	0.5714	1.0387	1.0387	0.5236	0
12	chr12_10962085	10962085	A	G	0.0152	0.01488	0.8648	1.021	0.1231	0.8023	1.3	0.01585	0.01202	0.007553	1.324	0.1054	1.077	1.628	0.03297	0.2217	1.1862	1.1718	0.1088	61.11
12	chr12_109692053	109692053	A	G	0.02082	0.01698	0.05915	1.231	0.1102	0.9916	1.528	0.02017	0.01717	0.07018	1.178	0.09059	0.9864	1.407	0.009472	0.009472	1.1991	1.1991	0.7577	0
12	chr12_109719311	109719311	A	G	0.02668	0.02642	0.9121	1.01	0.09318	0.8417	1.213	0.02251	0.02341	0.6196	0.9604	0.08143	0.8187	1.127	0.7616	0.7616	0.9816	0.9816	0.6841	0
12	chr12_10978248	10978248	A	G	0.0341	0.03512	0.7107	0.97	0.08201	0.826	1.139	0.03411	0.03137	0.2081	1.09	0.06867	0.953	1.247	0.4692	0.5271	1.0388	1.0371	0.2755	15.9
12	chr12_10978607	10978607	G	A	0.02142	0.02338	0.3776	0.9144	0.1015	0.7494	1.116	0.02484	0.02427	0.764	1.024	0.07885	0.8773	1.195	0.7616	0.7616	0.9813	0.9813	0.3784	0
12	chr12_109877506	109877506	A	G	0.04415	0.04518	0.7396	0.9762	0.07256	0.8468	1.125	0.04063	0.04708	0.00976	0.8573	0.05963	0.7627	0.9636	0.02741	0.1389	0.9034	0.9088	0.1667	47.71
12	chr12_110206090	110206090	A	G	0.02058	0.01816	0.24	1.136	0.1087	0.9181	1.406	0.01706	0.0196	0.1198	0.8681	0.09102	0.7262	1.038	0.6611	0.9198	0.9699	0.9866	0.0578	72.21
12	chr12_110352361	110352361	A	G	0.01579	0.01583	0.9837	0.9976	0.1201	0.7883	1.262	0.01875	0.0161	0.09792	1.168	0.0937	0.9717	1.403	0.1955	0.2192	1.1003	1.0989	0.3006	6.69
12	chr12_111291236	111291236	A	G	0.01377	0.01059	0.05205	1.304	0.1372	0.9969	1.707	0.01245	0.01405	0.2527	0.8852	0.1067	0.7181	1.091	0.7752	0.748	1.0243	1.0641	0.0258	79.87
12	chr12_11138861	11138861	G	C	0.04032	0.04172	0.6381	0.9651	0.07559	0.8322	1.119	0.04196	0.0373	0.0506	1.13	0.06272	0.9996	1.278	0.2303	0.5335	1.0596	1.0502	0.1083	61.23
12	chr12_11183456	11183456	A	C	0.02142	0.01971	0.4206	1.089	0.1055	0.8853	1.339	0.02045	0.0192	0.4618	1.067	0.08762	0.8983	1.266	0.2776	0.2776	1.0759	1.0759	0.8817	0
12	chr12_111947754	111947754	A	T	0.0122	0.01289	0.6797	0.9459	0.1348	0.7263	1.232	0.01571	0.0121	0.01173	1.303	0.1054	1.06	1.602	0.0847	0.4695	1.1539	1.1225	0.0612	71.46
12	chr12_11214634	11214634	C	A	0.02895	0.03063	0.5118	0.9437	0.08825	0.7938	1.122	0.03186	0.03098	0.6797	1.029	0.06996	0.8974	1.181	0.9301	0.9301	0.9952	0.9952	0.4422	0
12	chr12_112211833	112211833	A	G	0.03446	0.03449	0.9917	0.9991	0.08212	0.8506	1.174	0.03609	0.03769	0.485	0.9558	0.0647	0.842	1.085	0.5785	0.5785	0.9722	0.9722	0.6717	0
12	chr12_112330774	112330774	A	G	0.02357	0.02338	0.9315	1.009	0.09895	0.8308	1.224	0.02024	0.02091	0.6958	0.967	0.08591	0.8171	1.144	0.8138	0.8138	0.9848	0.9848	0.7456	0
12	chr12_113354384	113354384	A	G	0.02848	0.02851	0.9885	0.9987	0.09005	0.8371	1.191	0.02944	0.03176	0.2688	0.9247	0.07081	0.8049	1.062	0.3799	0.3799	0.9523	0.9523	0.5016	0
12	chr12_11338781	11338781	C	A	0.03087	0.03302	0.4149	0.9328	0.08534	0.7891	1.103	0.03355	0.0327	0.6965	1.027	0.06819	0.8985	1.174	0.8387	0.8387	0.9892	0.9892	0.3785	0
12	chr12_113401212	113401212	A	C	0.01819	0.01855	0.8552	0.9798	0.1116	0.7873	1.219	0.01819	0.01834	0.9251	0.9915	0.09109	0.8294	1.185	0.8507	0.8507	0.9868	0.9868	0.9343	0
12	chr12_113407773	113407773	A	G	0.0286	0.02851	0.9732	1.003	0.08995	0.8409	1.196	0.0305	0.03161	0.6004	0.9638	0.07031	0.8398	1.106	0.6946	0.6946	0.9785	0.9785	0.7269	0
12	chr12_1137117	1137117	C	G	0.03578	0.03472	0.6999	1.032	0.08123	0.8799	1.21	0.03429	0.02844	0.006076	1.213	0.07048	1.056	1.393	0.02015	0.1456	1.1317	1.1245	0.1329	55.71
12	chr12_11461223	11461223	A	G	0.03567	0.03728	0.5669	0.9552	0.08004	0.8165	1.117	0.03239	0.03421	0.4056	0.945	0.06801	0.8271	1.08	0.3151	0.3151	0.9493	0.9493	0.9186	0
12	chr12_117691485	117691485	G	A	0.01639	0.0168	0.8297	0.975	0.1175	0.7744	1.228	0.01662	0.01721	0.7134	0.9656	0.09526	0.8012	1.164	0.6736	0.6736	0.9693	0.9693	0.9489	0
12	chr12_117969507	117969507	A	G	0.02572	0.02338	0.3103	1.103	0.09678	0.9125	1.334	0.02378	0.02365	0.9442	1.006	0.08018	0.8594	1.177	0.4816	0.4816	1.0444	1.0444	0.4639	0
12	chr12_1192664	1192664	A	G	0.01747	0.01583	0.3914	1.105	0.117	0.8789	1.391	0.01458	0.016	0.3418	0.9098	0.09942	0.7488	1.106	0.8635	0.9412	0.9871	0.9929	0.2055	37.61
12	chr12_119568596	119568596	A	G	0.03254	0.03249	0.9853	1.002	0.08446	0.8487	1.182	0.03092	0.02895	0.3437	1.07	0.07167	0.93	1.232	0.4623	0.4623	1.041	1.041	0.5533	0
12	chr12_120575417	120575417	A	G	0.01448	0.01531	0.6477	0.945	0.1239	0.7413	1.205	0.01337	0.01608	0.0653	0.8296	0.1015	0.68	1.012	0.08669	0.08669	0.8741	0.8741	0.4161	0
12	chr12_120601014	120601014	A	G	0.02408	0.02106	0.175	1.147	0.101	0.9408	1.398	0.02378	0.02139	0.1885	1.114	0.08233	0.9482	1.309	0.06088	0.06088	1.1271	1.1271	0.8227	0
12	chr12_120661977	120661977	A	G	0.02311	0.02421	0.6294	0.9535	0.09869	0.7858	1.157	0.0247	0.02443	0.8837	1.012	0.07882	0.8668	1.181	0.8549	0.8549	0.9888	0.9888	0.6373	0
12	chr12_120750464	120750464	A	G	0.01185	0.01416	0.1751	0.835	0.1332	0.6431	1.084	0.01316	0.01491	0.2235	0.8814	0.1037	0.7193	1.08	0.07309	0.07309	0.8636	0.8636	0.7487	0
12	chr12_121017612	121017612	A	G	0.01986	0.02023	0.8604	0.9814	0.1069	0.7958	1.21	0.01911	0.02146	0.1702	0.8881	0.08656	0.7495	1.052	0.2396	0.2396	0.9239	0.9239	0.4677	0
12	chr12_121592689	121592689	G	A	0.03183	0.0347	0.286	0.9146	0.08374	0.7761	1.078	0.03129	0.03574	0.04204	0.8713	0.06782	0.7628	0.9951	0.02448	0.02448	0.8882	0.8882	0.6526	0
12	chr12_121618235	121618235	A	G	0.02046	0.02233	0.3896	0.9146	0.1038	0.7463	1.121	0.01988	0.02162	0.3185	0.9182	0.08556	0.7764	1.086	0.1879	0.1879	0.9167	0.9167	0.9767	0
12	chr12_121757575	121757575	G	A	0.01436	0.01289	0.3983	1.115	0.1292	0.8658	1.437	0.01479	0.01303	0.2196	1.137	0.1045	0.9262	1.395	0.1375	0.1375	1.1282	1.1282	0.9064	0
12	chr12_121855611	121855611	A	G	0.0189	0.02128	0.2595	0.8862	0.1072	0.7183	1.093	0.01953	0.01834	0.4742	1.066	0.08961	0.8945	1.271	0.8606	0.8355	0.988	0.9811	0.1861	42.79
12	chr12_122217559	122217559	A	G	0.02824	0.02998	0.4894	0.9402	0.08925	0.7893	1.12	0.02908	0.0277	0.4964	1.051	0.07351	0.9102	1.214	0.9338	0.9338	1.0047	1.0047	0.3353	0
12	chr12_122247853	122247853	A	G	0.02633	0.0281	0.4669	0.9351	0.09224	0.7805	1.12	0.02724	0.02505	0.2605	1.09	0.07659	0.938	1.266	0.6885	0.8116	1.0239	1.0183	0.2011	38.82
12	chr12_122260549	122260549	G	A	0.02106	0.02234	0.56	0.9417	0.103	0.7696	1.152	0.0213	0.01857	0.1105	1.15	0.08761	0.9685	1.365	0.4024	0.6358	1.0575	1.0483	0.1395	54.21
12	chr12_122277891	122277891	A	C	0.02525	0.02767	0.3147	0.9102	0.09358	0.7577	1.093	0.02574	0.02436	0.4692	1.058	0.07818	0.9079	1.233	0.9273	0.8928	0.9945	0.99	0.2172	34.33
12	chr12_122337718	122337718	G	C	0.03099	0.03008	0.7256	1.031	0.08705	0.8693	1.223	0.02944	0.02825	0.5614	1.043	0.07293	0.9043	1.204	0.5043	0.5043	1.038	1.038	0.9188	0
12	chr12_122372183	122372183	A	G	0.0286	0.02851	0.9732	1.003	0.08995	0.8409	1.196	0.0276	0.02966	0.3112	0.9286	0.07314	0.8046	1.072	0.4444	0.4444	0.9575	0.9575	0.5062	0
12	chr12_122386948	122386948	A	G	0.02848	0.02862	0.9551	0.9949	0.08998	0.8341	1.187	0.02761	0.02968	0.3088	0.9283	0.07314	0.8043	1.071	0.4093	0.4093	0.9542	0.9542	0.5502	0
12	chr12_122398520	122398520	A	G	0.01998	0.01771	0.2651	1.131	0.1102	0.911	1.403	0.01691	0.01475	0.1562	1.149	0.09811	0.9481	1.393	0.07184	0.07184	1.141	1.141	0.9148	0
12	chr12_122468687	122468687	A	G	0.03099	0.02956	0.5776	1.05	0.0874	0.8846	1.246	0.02958	0.03161	0.334	0.9339	0.07082	0.8129	1.073	0.69	0.7151	0.9783	0.9792	0.2976	7.84
12	chr12_122669256	122669256	A	G	0.02058	0.01877	0.3831	1.099	0.1078	0.8893	1.357	0.02017	0.01818	0.2356	1.112	0.08918	0.9333	1.324	0.1401	0.1401	1.1067	1.1067	0.933	0
12	chr12_122674780	122674780	A	C	0.02333	0.02149	0.4054	1.088	0.1012	0.8921	1.326	0.02258	0.02138	0.5038	1.057	0.08329	0.898	1.245	0.2967	0.2967	1.0694	1.0694	0.8254	0
12	chr12_122691045	122691045	T	A	0.04331	0.04258	0.8084	1.018	0.07389	0.8808	1.177	0.04437	0.04362	0.7664	1.018	0.05949	0.9058	1.144	0.7002	0.7002	1.018	1.018	1	0
12	chr12_123028739	123028739	G	A	0.01675	0.02067	0.0551	0.8071	0.1119	0.6481	1.005	0.01756	0.01895	0.3968	0.9254	0.09147	0.7735	1.107	0.06172	0.06172	0.8761	0.8761	0.344	0
12	chr12_123089499	123089499	C	G	0.01878	0.01876	0.9916	1.001	0.1104	0.8064	1.243	0.01918	0.01834	0.6132	1.047	0.08998	0.8773	1.248	0.6881	0.6881	1.0284	1.0284	0.7524	0
12	chr12_123444422	123444422	A	C	0.01329	0.01478	0.398	0.8977	0.1278	0.6988	1.153	0.01302	0.01561	0.07322	0.8319	0.1029	0.68	1.018	0.05452	0.05452	0.8572	0.8572	0.6427	0
12	chr12_123798209	123798209	G	A	0.0274	0.02611	0.5942	1.051	0.09281	0.8759	1.26	0.02534	0.02552	0.9256	0.9928	0.07749	0.8529	1.156	0.7857	0.7857	1.0163	1.0163	0.6375	0
12	chr12_123834870	123834870	A	G	0.01603	0.01457	0.4258	1.102	0.122	0.8676	1.4	0.0155	0.01631	0.5937	0.9493	0.09748	0.7842	1.149	0.9363	0.9363	1.0061	1.0061	0.3395	0
12	chr12_12397266	12397266	A	T	0.03937	0.03624	0.2725	1.09	0.07856	0.9345	1.271	0.03744	0.0385	0.6493	0.9714	0.06382	0.8572	1.101	0.7348	0.7321	1.0169	1.0197	0.2551	22.8
12	chr12_124097766	124097766	G	A	0.03051	0.02673	0.1294	1.146	0.08986	0.9608	1.367	0.03	0.03051	0.8069	0.9827	0.0712	0.8547	1.13	0.4534	0.515	1.0427	1.0509	0.18	44.38
12	chr12_124097777	124097777	A	G	0.01268	0.01101	0.3	1.154	0.1385	0.8798	1.514	0.01288	0.01186	0.4513	1.087	0.1106	0.8751	1.35	0.2169	0.2169	1.1126	1.1126	0.7358	0
12	chr12_124366269	124366269	A	G	0.01938	0.02044	0.6136	0.9472	0.1074	0.7675	1.169	0.0208	0.01889	0.2601	1.104	0.08767	0.9295	1.311	0.579	0.644	1.0384	1.0355	0.2692	18.09
12	chr12_124821416	124821416	A	G	0.02632	0.02411	0.3454	1.094	0.09552	0.9074	1.32	0.02137	0.02396	0.1534	0.8896	0.08198	0.7575	1.045	0.6381	0.8511	0.9712	0.9808	0.1004	62.96
12	chr12_12483134	12483134	A	T	0.02656	0.03356	0.006397	0.7857	0.08866	0.6603	0.9348	0.02915	0.03387	0.02648	0.8565	0.06989	0.7468	0.9822	0.0006156	0.0006156	0.8286	0.8286	0.4447	0
12	chr12_124846833	124846833	C	A	0.03135	0.03113	0.9342	1.007	0.08611	0.8507	1.192	0.02689	0.02926	0.238	0.9166	0.07383	0.7931	1.059	0.3994	0.3994	0.9539	0.9539	0.407	0
12	chr12_124968240	124968240	G	A	0.01292	0.01237	0.7411	1.045	0.134	0.8038	1.359	0.01344	0.0128	0.6418	1.051	0.1073	0.8518	1.297	0.5706	0.5706	1.0487	1.0487	0.9734	0
12	chr12_12514203	12514203	G	C	0.01783	0.01625	0.4145	1.099	0.1157	0.876	1.379	0.01741	0.01631	0.4852	1.068	0.09487	0.8872	1.287	0.2921	0.2921	1.0804	1.0804	0.8483	0
12	chr12_125398319	125398319	A	G	0.01915	0.01803	0.5801	1.063	0.1109	0.8556	1.321	0.01946	0.02061	0.501	0.9431	0.08704	0.7952	1.119	0.8498	0.8498	0.9871	0.9871	0.3959	0
12	chr12_125432696	125432696	A	C	0.02353	0.02081	0.2169	1.134	0.1019	0.9287	1.385	0.02264	0.02296	0.8629	0.986	0.08172	0.8401	1.157	0.5238	0.5352	1.0415	1.0435	0.2843	12.76
12	chr12_125450253	125450253	A	G	0.01077	0.01038	0.796	1.039	0.1464	0.7795	1.384	0.01203	0.01202	0.9932	1.001	0.1119	0.8038	1.246	0.8683	0.8683	1.0148	1.0148	0.8398	0
12	chr12_126004130	126004130	A	G	0.01247	0.01448	0.2468	0.8596	0.1307	0.6653	1.111	0.009986	0.01133	0.284	0.8805	0.1189	0.6974	1.112	0.1163	0.1163	0.871	0.871	0.8919	0
12	chr12_12814818	12814818	G	A	0.01376	0.01205	0.3115	1.144	0.1327	0.8817	1.483	0.01231	0.0121	0.8717	1.018	0.1111	0.8188	1.266	0.439	0.439	1.0681	1.0681	0.5002	0
12	chr12_128814339	128814339	G	A	0.03232	0.03338	0.6944	0.9673	0.08476	0.8192	1.142	0.03402	0.03689	0.2107	0.9197	0.06692	0.8066	1.049	0.2206	0.2206	0.9377	0.9377	0.6403	0
12	chr12_128899748	128899748	A	G	0.0371	0.03481	0.411	1.068	0.08044	0.9125	1.251	0.03814	0.03832	0.9376	0.995	0.06361	0.8784	1.127	0.656	0.656	1.0225	1.0225	0.49	0
12	chr12_129190266	129190266	A	G	0.03027	0.02757	0.2822	1.101	0.08936	0.924	1.312	0.03255	0.02864	0.06313	1.141	0.07108	0.9927	1.312	0.03379	0.03379	1.1253	1.1253	0.7546	0
12	chr12_129360559	129360559	A	G	0.01029	0.01038	0.9526	0.9912	0.1482	0.7414	1.325	0.01047	0.01046	0.9901	1.001	0.1199	0.7918	1.267	0.9752	0.9752	0.9971	0.9971	0.9588	0
12	chr12_129559063	129559063	A	C	0.02441	0.02621	0.4454	0.9297	0.09556	0.7709	1.121	0.02314	0.02287	0.8812	1.012	0.08138	0.863	1.187	0.7017	0.7017	0.9766	0.9766	0.4992	0
12	chr12_13061553	13061553	A	G	0.02285	0.02432	0.5194	0.9383	0.09887	0.773	1.139	0.02392	0.02692	0.1169	0.8856	0.07752	0.7608	1.031	0.1029	0.1029	0.9053	0.9053	0.6455	0
12	chr12_13065709	13065709	G	A	0.03051	0.0283	0.3825	1.08	0.08864	0.9082	1.285	0.03255	0.03051	0.3397	1.069	0.06989	0.9321	1.226	0.198	0.198	1.0732	1.0732	0.9277	0
12	chr12_130845202	130845202	A	C	0.03207	0.03349	0.5963	0.9564	0.08425	0.8108	1.128	0.03565	0.03155	0.06264	1.135	0.06795	0.9933	1.296	0.2634	0.5715	1.0609	1.0495	0.1137	60.03
12	chr12_131306278	131306278	G	A	0.01062	0.01127	0.6758	0.9413	0.1447	0.7088	1.25	0.009839	0.01028	0.7182	0.9567	0.1226	0.7524	1.217	0.5853	0.5853	0.9502	0.9502	0.9318	0
12	chr12_131576191	131576191	A	C	0.0207	0.01782	0.161	1.165	0.109	0.9408	1.443	0.02258	0.02001	0.1452	1.131	0.08481	0.9581	1.336	0.04486	0.04486	1.1437	1.1437	0.8302	0
12	chr12_132401566	132401566	A	G	0.03171	0.0323	0.8245	0.9813	0.08516	0.8304	1.16	0.03142	0.03239	0.6513	0.9691	0.06939	0.8459	1.11	0.6236	0.6236	0.9739	0.9739	0.9093	0
12	chr12_132416813	132416813	A	G	0.03374	0.03176	0.4575	1.064	0.08413	0.9027	1.255	0.03064	0.03317	0.238	0.9214	0.0694	0.8042	1.056	0.6594	0.8038	0.9767	0.9824	0.187	42.56
12	chr12_132490820	132490820	A	G	0.03745	0.03475	0.3332	1.081	0.08031	0.9234	1.265	0.03383	0.0366	0.2172	0.9216	0.06617	0.8095	1.049	0.7372	0.9161	0.983	0.9917	0.1253	57.45
12	chr12_132626859	132626859	A	G	0.02381	0.02075	0.1662	1.151	0.1015	0.9432	1.404	0.02109	0.0224	0.4621	0.9404	0.08362	0.7982	1.108	0.7537	0.7552	1.0205	1.0319	0.1244	57.65
12	chr12_133304694	133304694	A	G	0.009931	0.0131	0.04821	0.7555	0.1424	0.5715	0.9987	0.01344	0.01233	0.4184	1.092	0.1084	0.8827	1.35	0.5847	0.6453	0.954	0.9189	0.0395	76.4
12	chr12_133430146	133430146	A	G	0.009102	0.01122	0.1596	0.8093	0.1508	0.6022	1.087	0.01062	0.01085	0.8536	0.9784	0.1184	0.7758	1.234	0.3118	0.3118	0.9101	0.9101	0.3223	0
12	chr12_133502716	133502716	C	A	0.01783	0.01793	0.9596	0.9943	0.1131	0.7966	1.241	0.01658	0.02008	0.03232	0.8229	0.09119	0.6882	0.984	0.08994	0.2322	0.8866	0.8939	0.1928	41.04
12	chr12_13716638	13716638	A	G	0.01412	0.0109	0.05239	1.299	0.1353	0.9966	1.694	0.01203	0.0121	0.96	0.9944	0.1117	0.7988	1.238	0.2332	0.3793	1.1081	1.1242	0.1278	56.89
12	chr12_14577681	14577681	A	G	0.01184	0.01394	0.2161	0.8478	0.1336	0.6525	1.102	0.01111	0.01225	0.3827	0.9057	0.1135	0.725	1.131	0.1429	0.1429	0.881	0.881	0.7063	0
12	chr12_14688644	14688644	G	A	0.009691	0.01059	0.5512	0.9146	0.1499	0.6817	1.227	0.01005	0.01233	0.07458	0.813	0.1163	0.6473	1.021	0.07648	0.07648	0.8498	0.8498	0.5348	0
12	chr12_14959470	14959470	G	A	0.014	0.0109	0.06122	1.288	0.1356	0.9875	1.68	0.01444	0.01241	0.1495	1.166	0.1065	0.9461	1.436	0.0222	0.0222	1.2111	1.2111	0.5638	0
12	chr12_14976021	14976021	G	A	0.01974	0.02275	0.1652	0.8652	0.1044	0.7051	1.062	0.02371	0.01881	0.005505	1.267	0.08536	1.072	1.497	0.2047	0.7904	1.0874	1.052	0.0047	87.5
12	chr12_14976571	14976571	A	C	0.01591	0.01499	0.6169	1.063	0.1214	0.8376	1.348	0.01677	0.01787	0.4889	0.9374	0.09348	0.7804	1.126	0.8096	0.8096	0.9823	0.9823	0.4118	0
12	chr12_15038703	15038703	A	G	0.02441	0.02484	0.8514	0.9821	0.0967	0.8125	1.187	0.02462	0.02388	0.6915	1.032	0.07933	0.8834	1.206	0.8505	0.8505	1.0116	1.0116	0.6919	0
12	chr12_15070187	15070187	G	A	0.03123	0.03585	0.08734	0.8669	0.08359	0.7359	1.021	0.03595	0.03434	0.4739	1.049	0.0663	0.9208	1.194	0.6195	0.6686	0.9745	0.9601	0.0739	68.69
12	chr12_15739836	15739836	A	G	0.02788	0.03145	0.1611	0.8832	0.08864	0.7424	1.051	0.02859	0.03309	0.03251	0.86	0.07062	0.7488	0.9876	0.0002984	0.0002984	0.8682	0.8682	0.9924	0
12	chr12_15750391	15750391	G	A	0.02742	0.03124	0.1312	0.8741	0.08918	0.7339	1.041	0.02816	0.03285	0.02506	0.8531	0.071	0.7422	0.9804	0.007135	0.007135	0.8612	0.8612	0.8311	0
12	chr12_15800074	15800074	A	G	0.0256	0.02411	0.5211	1.064	0.09618	0.8809	1.284	0.02533	0.02653	0.5354	0.9536	0.07673	0.8204	1.108	0.9348	0.9348	0.9951	0.9951	0.3733	0
12	chr12_16347327	16347327	A	C	0.0189	0.01908	0.9324	0.9907	0.1098	0.7989	1.229	0.01833	0.02029	0.2416	0.9014	0.08865	0.7577	1.073	0.3348	0.3348	0.9356	0.9356	0.5033	0
12	chr12_19427764	19427764	G	A	0.0262	0.02904	0.2493	0.8998	0.09169	0.7518	1.077	0.02958	0.03153	0.3527	0.9363	0.07086	0.8149	1.076	0.1501	0.1501	0.9225	0.9225	0.7315	0
12	chr12_19427766	19427766	G	A	0.0262	0.02904	0.2493	0.8998	0.09169	0.7518	1.077	0.02958	0.03168	0.316	0.9315	0.07077	0.8109	1.07	0.1343	0.1343	0.9195	0.9195	0.765	0
12	chr12_1965210	1965210	A	G	0.0268	0.02851	0.4866	0.9383	0.0915	0.7843	1.123	0.02767	0.02817	0.8017	0.9816	0.07403	0.849	1.135	0.5269	0.5269	0.9642	0.9642	0.7015	0
12	chr12_20154110	20154110	G	A	0.02213	0.01834	0.07151	1.211	0.1065	0.9831	1.493	0.02031	0.02154	0.4817	0.9418	0.0852	0.797	1.113	0.5664	0.646	1.0389	1.0593	0.0653	70.57
12	chr12_2062075	2062075	A	G	0.03314	0.04015	0.0131	0.8195	0.08034	0.7001	0.9593	0.03559	0.0373	0.4542	0.9525	0.06507	0.8384	1.082	0.0323	0.1196	0.8974	0.89	0.1458	52.74
12	chr12_20893259	20893259	G	A	0.01484	0.01625	0.447	0.9118	0.1214	0.7187	1.157	0.015	0.016	0.508	0.9367	0.09872	0.772	1.137	0.3203	0.3203	0.9267	0.9267	0.8633	0
12	chr12_20905279	20905279	A	C	0.03963	0.04524	0.06912	0.8707	0.0762	0.7499	1.011	0.03929	0.03973	0.8547	0.9885	0.06317	0.8734	1.119	0.1934	0.2818	0.9387	0.9344	0.1998	39.15
12	chr12_20963638	20963638	A	G	0.01795	0.01824	0.8837	0.9837	0.1124	0.7891	1.226	0.01536	0.01561	0.8667	0.9836	0.09879	0.8104	1.194	0.8241	0.8241	0.9836	0.9836	0.9995	0
12	chr12_21011481	21011481	A	C	0.02095	0.0174	0.08369	1.208	0.1094	0.9749	1.497	0.01953	0.01959	0.9727	0.997	0.08809	0.8389	1.185	0.2906	0.3897	1.0752	1.0855	0.1717	46.47
12	chr12_21427515	21427515	G	A	0.01846	0.01617	0.2406	1.144	0.115	0.9135	1.434	0.01791	0.01577	0.1733	1.138	0.09516	0.9446	1.372	0.07307	0.07307	1.1404	1.1404	0.9719	0
12	chr12_21531247	21531247	G	A	0.01657	0.01654	0.9872	1.002	0.1178	0.7953	1.262	0.01585	0.01456	0.3886	1.09	0.1001	0.8959	1.326	0.5048	0.5048	1.0522	1.0522	0.5861	0
12	chr12_22814023	22814023	G	A	0.03124	0.02673	0.07234	1.174	0.08935	0.9854	1.399	0.02951	0.03293	0.1059	0.8928	0.07015	0.7781	1.024	0.8708	0.8958	0.9911	1.0181	0.0159	82.79
12	chr12_23553119	23553119	G	A	0.03278	0.02904	0.1476	1.133	0.08655	0.9566	1.343	0.03524	0.03005	0.01677	1.179	0.06899	1.03	1.35	0.00568	0.00568	1.1609	1.1609	0.7192	0
12	chr12_23946146	23946146	A	G	0.02698	0.02683	0.9483	1.006	0.09281	0.8387	1.207	0.02679	0.02957	0.1718	0.9034	0.07438	0.7808	1.045	0.3051	0.3051	0.9422	0.9422	0.3658	0
12	chr12_2402246	2402246	A	G	0.0479	0.04549	0.4453	1.056	0.07099	0.9186	1.213	0.04833	0.04903	0.7892	0.985	0.05668	0.8814	1.101	0.7868	0.7868	1.0121	1.0121	0.4436	0
12	chr12_24389660	24389660	C	A	0.03138	0.02855	0.2674	1.102	0.08789	0.9279	1.31	0.02804	0.02787	0.9332	1.006	0.07402	0.8703	1.163	0.4391	0.4391	1.0448	1.0448	0.4277	0
12	chr12_26218163	26218163	A	G	0.0274	0.03008	0.2842	0.9082	0.0899	0.7615	1.083	0.02731	0.02685	0.8131	1.018	0.07517	0.8785	1.18	0.6136	0.6136	0.9713	0.9713	0.3301	0
12	chr12_27234999	27234999	G	A	0.031	0.0283	0.2885	1.098	0.0883	0.9237	1.306	0.02774	0.02739	0.8607	1.013	0.07452	0.8755	1.172	0.4149	0.4149	1.0475	1.0475	0.4856	0
12	chr12_27825407	27825407	G	A	0.02346	0.02466	0.6007	0.9501	0.09792	0.7842	1.151	0.02217	0.02092	0.4833	1.061	0.08413	0.8995	1.251	0.8468	0.8468	1.0124	1.0124	0.3925	0
12	chr12_27849666	27849666	G	C	0.0146	0.01363	0.5827	1.072	0.127	0.836	1.375	0.01451	0.01264	0.1875	1.15	0.1058	0.9342	1.415	0.1721	0.1721	1.1174	1.1174	0.6709	0
12	chr12_27850113	27850113	T	A	0.01902	0.01909	0.9743	0.9965	0.1096	0.8039	1.235	0.01939	0.01951	0.9426	0.9937	0.08833	0.8357	1.181	0.9396	0.9396	0.9948	0.9948	0.9841	0
12	chr12_28412372	28412372	A	G	0.04839	0.04834	0.9872	1.001	0.06986	0.873	1.148	0.04522	0.04581	0.8156	0.9864	0.05852	0.8796	1.106	0.8649	0.8649	0.9924	0.9924	0.8719	0
12	chr12_28534415	28534415	G	C	0.04968	0.04943	0.9403	1.005	0.06906	0.8779	1.151	0.04573	0.04706	0.605	0.9705	0.05799	0.8662	1.087	0.7271	0.7271	0.9846	0.9846	0.6985	0
12	chr12_29450116	29450116	T	A	0.01186	0.01165	0.8983	1.018	0.1391	0.7751	1.337	0.01466	0.01304	0.2569	1.126	0.1047	0.917	1.383	0.3258	0.3258	1.0857	1.0857	0.5625	0
12	chr12_29614807	29614807	A	G	0.009213	0.01174	0.09889	0.7827	0.1488	0.5847	1.048	0.01068	0.01163	0.4613	0.918	0.1161	0.7312	1.153	0.111	0.111	0.8642	0.8642	0.3982	0
12	chr12_29649557	29649557	A	G	0.01687	0.01876	0.3403	0.8974	0.1136	0.7182	1.121	0.01755	0.02107	0.0355	0.8299	0.08881	0.6973	0.9877	0.02503	0.02503	0.8549	0.8549	0.5876	0
12	chr12_29786124	29786124	A	G	0.01759	0.0153	0.2296	1.152	0.1178	0.9144	1.451	0.01444	0.0142	0.8728	1.017	0.1027	0.8312	1.243	0.3612	0.3612	1.0732	1.0732	0.4251	0
12	chr12_31132532	31132532	A	G	0.02273	0.02212	0.7814	1.028	0.1012	0.8435	1.254	0.01975	0.01889	0.6077	1.047	0.0887	0.8796	1.245	0.5692	0.5692	1.0387	1.0387	0.8917	0
12	chr12_31820716	31820716	T	A	0.01101	0.01049	0.7346	1.05	0.1452	0.7902	1.396	0.01097	0.01038	0.6388	1.057	0.1188	0.8377	1.335	0.566	0.566	1.0542	1.0542	0.9717	0
12	chr12_31944576	31944576	A	G	0.01496	0.01593	0.6	0.9382	0.1217	0.7391	1.191	0.0138	0.01428	0.7365	0.9657	0.1037	0.7882	1.183	0.5511	0.5511	0.954	0.954	0.8566	0
12	chr12_32134926	32134926	A	G	0.02345	0.01782	0.007919	1.324	0.1059	1.076	1.629	0.02052	0.0192	0.4373	1.07	0.08755	0.9016	1.271	0.02236	0.1183	1.1666	1.1804	0.1211	58.39
12	chr12_32136222	32136222	A	G	0.01962	0.01866	0.6385	1.053	0.1093	0.8497	1.304	0.01967	0.0174	0.1685	1.133	0.09074	0.9484	1.354	0.1736	0.1736	1.0997	1.0997	0.6062	0
12	chr12_33021934	33021934	G	A	0.02472	0.02954	0.04902	0.8327	0.09311	0.6938	0.9994	0.02847	0.03398	0.01268	0.833	0.07339	0.7214	0.9619	0.001511	0.001511	0.8329	0.8329	0.9976	0
12	chr12_335631	335631	A	G	0.02803	0.02718	0.7299	1.032	0.09146	0.8627	1.235	0.02694	0.02929	0.243	0.9174	0.07383	0.7938	1.06	0.4888	0.4898	0.961	0.961	0.3166	0.29
12	chr12_3724583	3724583	G	A	0.042	0.03742	0.1173	1.128	0.07671	0.9702	1.311	0.04224	0.04308	0.7353	0.9798	0.06035	0.8705	1.103	0.4808	0.5478	1.034	1.043	0.149	51.98
12	chr12_40013392	40013392	C	G	0.01759	0.01604	0.4203	1.098	0.1165	0.8742	1.38	0.01635	0.01732	0.5325	0.9426	0.09479	0.7828	1.135	0.9819	0.977	1.0017	1.0022	0.3096	3.14
12	chr12_404774	404774	A	C	0.01699	0.02286	0.00526	0.7387	0.1089	0.5968	0.9145	0.01727	0.01974	0.1315	0.8724	0.09057	0.7305	1.042	0.003312	0.01137	0.815	0.8116	0.2402	27.51
12	chr12_40601940	40601940	A	G	0.04176	0.04821	0.03808	0.8602	0.07266	0.746	0.9919	0.0491	0.04791	0.6497	1.026	0.05688	0.9179	1.147	0.3564	0.5194	0.9595	0.9449	0.0561	72.59
12	chr12_40646786	40646786	A	G	0.01417	0.01034	0.01985	1.377	0.1378	1.051	1.803	0.01459	0.01097	0.009766	1.335	0.1121	1.071	1.663	0.0005313	0.0005313	1.3516	1.3516	0.8616	0
12	chr12_40757328	40757328	A	G	0.03745	0.03553	0.4952	1.056	0.07986	0.903	1.235	0.03602	0.03574	0.9034	1.008	0.06559	0.8864	1.146	0.5982	0.5982	1.0271	1.0271	0.6526	0
12	chr12_40792300	40792300	A	G	0.0274	0.0347	0.005148	0.7838	0.08729	0.6605	0.93	0.03086	0.03293	0.3323	0.9349	0.0694	0.816	1.071	0.01256	0.09289	0.8732	0.8629	0.1139	59.98
12	chr12_438072	438072	A	G	0.01532	0.015	0.8601	1.022	0.1226	0.8036	1.299	0.01253	0.01537	0.04604	0.8124	0.1043	0.6623	0.9967	0.1609	0.3724	0.8946	0.903	0.1539	50.82
12	chr12_43846199	43846199	A	C	0.01424	0.01321	0.554	1.079	0.1287	0.8385	1.389	0.01274	0.01303	0.8298	0.977	0.1081	0.7904	1.208	0.8296	0.8296	1.018	1.018	0.5546	0
12	chr12_45173768	45173768	A	G	0.01989	0.02307	0.1442	0.8593	0.1039	0.701	1.053	0.02024	0.02333	0.08158	0.8646	0.08362	0.7339	1.019	0.02318	0.02318	0.8625	0.8625	0.9632	0
12	chr12_4606168	4606168	A	T	0.01488	0.01587	0.59	0.9363	0.1221	0.737	1.19	0.01488	0.01398	0.5342	1.066	0.1025	0.8718	1.303	0.8958	0.8958	1.0103	1.0103	0.4158	0
12	chr12_46318636	46318636	C	G	0.02907	0.02883	0.9214	1.009	0.08935	0.8468	1.202	0.02922	0.02786	0.502	1.05	0.07332	0.9098	1.213	0.5632	0.5632	1.0333	1.0333	0.7304	0
12	chr12_4736569	4736569	G	A	0.03447	0.04036	0.03909	0.849	0.07939	0.7267	0.992	0.0368	0.043	0.009233	0.8502	0.06239	0.7523	0.9608	0.0009027	0.0009027	0.8497	0.8497	0.9888	0
12	chr12_47471555	47471555	G	C	0.03685	0.03251	0.1125	1.139	0.08189	0.9699	1.337	0.03418	0.03293	0.571	1.039	0.06778	0.9099	1.187	0.1476	0.1476	1.0786	1.0786	0.3873	0
12	chr12_47471968	47471968	C	A	0.0122	0.01184	0.8259	1.031	0.1374	0.7873	1.349	0.01203	0.01116	0.505	1.079	0.1141	0.8628	1.35	0.5127	0.5127	1.0591	1.0591	0.7989	0
12	chr12_48142636	48142636	A	G	0.03254	0.03019	0.3666	1.081	0.08591	0.9132	1.279	0.0305	0.02951	0.6344	1.035	0.07155	0.8992	1.19	0.3423	0.3423	1.0536	1.0536	0.6973	0
12	chr12_48359676	48359676	A	C	0.01639	0.01509	0.4861	1.087	0.1203	0.859	1.376	0.01769	0.01358	0.006762	1.308	0.09949	1.076	1.59	0.01168	0.04003	1.2133	1.2072	0.2358	28.85
12	chr12_48368541	48368541	A	G	0.01627	0.0152	0.5647	1.072	0.1203	0.8466	1.357	0.01769	0.01366	0.007958	1.301	0.09932	1.071	1.58	0.01591	0.06357	1.2028	1.1951	0.2146	35.07
12	chr12_48377898	48377898	A	G	0.0243	0.02726	0.2135	0.8887	0.09488	0.7379	1.07	0.02385	0.02536	0.422	0.9388	0.07872	0.8045	1.095	0.1581	0.1581	0.918	0.918	0.6564	0
12	chr12_48458912	48458912	G	A	0.01209	0.01143	0.6829	1.058	0.1389	0.8061	1.39	0.01054	0.01334	0.03401	0.7878	0.1127	0.6317	0.9827	0.1652	0.4868	0.8856	0.9028	0.0992	63.21
12	chr12_48596765	48596765	G	A	0.02693	0.03071	0.1318	0.8733	0.08994	0.7322	1.042	0.02717	0.02911	0.3367	0.9316	0.07374	0.8062	1.076	0.0895	0.0895	0.9077	0.9077	0.5785	0
12	chr12_48723108	48723108	A	G	0.01531	0.01415	0.5186	1.084	0.1243	0.8493	1.382	0.01613	0.01413	0.1781	1.145	0.1003	0.9402	1.393	0.1448	0.1448	1.1205	1.1205	0.7318	0
12	chr12_48723324	48723324	C	G	0.01077	0.01217	0.3818	0.8838	0.1413	0.6701	1.166	0.01098	0.01024	0.5543	1.073	0.1193	0.8493	1.356	0.9103	0.9024	0.9898	0.9883	0.2942	9.12
12	chr12_48919556	48919556	A	G	0.03411	0.03335	0.7787	1.024	0.08298	0.8699	1.204	0.03369	0.0352	0.4974	0.9556	0.06687	0.8382	1.089	0.7267	0.7267	0.982	0.982	0.5165	0
12	chr12_48920073	48920073	A	G	0.01831	0.02306	0.0263	0.79	0.1064	0.6413	0.973	0.02116	0.0185	0.118	1.147	0.08784	0.9656	1.363	0.8365	0.8115	0.9861	0.9565	0.0069	86.31
12	chr12_49087271	49087271	A	C	0.01222	0.0128	0.7289	0.9543	0.135	0.7324	1.243	0.01245	0.01272	0.8446	0.9788	0.1094	0.7899	1.213	0.7111	0.7111	0.969	0.969	0.884	0
12	chr12_49431094	49431094	G	A	0.03888	0.03721	0.5591	1.047	0.07828	0.8979	1.22	0.03984	0.03715	0.2518	1.075	0.0635	0.9496	1.218	0.2098	0.2098	1.0638	1.0638	0.7935	0
12	chr12_49689009	49689009	A	G	0.02118	0.02358	0.2792	0.8959	0.1016	0.7342	1.093	0.0201	0.02209	0.2559	0.9081	0.08489	0.7689	1.072	0.1175	0.1175	0.9031	0.9031	0.9186	0
12	chr12_49690798	49690798	A	G	0.03949	0.03344	0.03066	1.189	0.07999	1.016	1.39	0.03717	0.04019	0.1981	0.9218	0.06326	0.8143	1.044	0.7392	0.7464	1.0167	1.042	0.0126	83.95
12	chr12_49721015	49721015	A	G	0.0207	0.02264	0.3751	0.9126	0.1031	0.7456	1.117	0.01932	0.02162	0.1826	0.8915	0.08617	0.753	1.056	0.1115	0.1115	0.9001	0.9001	0.8618	0
12	chr12_49743098	49743098	A	G	0.01041	0.01038	0.9833	1.003	0.1477	0.7509	1.34	0.01168	0.01249	0.5426	0.9343	0.1116	0.7507	1.163	0.6358	0.6358	0.9587	0.9587	0.7015	0
12	chr12_49888663	49888663	G	A	0.01687	0.01877	0.3394	0.8972	0.1136	0.7181	1.121	0.01613	0.01483	0.3872	1.089	0.099	0.8972	1.323	0.9825	0.9703	1.0016	0.9964	0.1985	39.51
12	chr12_49951377	49951377	A	G	0.01127	0.0125	0.4482	0.9001	0.1388	0.6857	1.182	0.01103	0.01349	0.06893	0.8158	0.1121	0.6549	1.016	0.05885	0.05885	0.8481	0.8481	0.5815	0
12	chr12_49982238	49982238	A	G	0.02716	0.03019	0.2265	0.8969	0.09005	0.7518	1.07	0.03007	0.03114	0.6124	0.9648	0.0708	0.8398	1.108	0.2523	0.2523	0.9383	0.9383	0.5241	0
12	chr12_50146311	50146311	G	C	0.009691	0.01111	0.3513	0.871	0.1483	0.6512	1.165	0.01005	0.01124	0.3413	0.8931	0.1189	0.7074	1.127	0.1854	0.1854	0.8844	0.8844	0.8951	0
12	chr12_50848132	50848132	T	A	0.02333	0.02379	0.8384	0.9801	0.09881	0.8075	1.189	0.02237	0.02482	0.1845	0.8989	0.08038	0.7678	1.052	0.2473	0.2473	0.9304	0.9304	0.4972	0
12	chr12_51237816	51237816	A	G	0.02632	0.02505	0.5919	1.052	0.09466	0.8739	1.267	0.02498	0.02817	0.1031	0.8837	0.07587	0.7616	1.025	0.3489	0.5983	0.9461	0.9554	0.1507	51.58
12	chr12_51354842	51354842	A	G	0.0268	0.02495	0.4354	1.076	0.09432	0.8947	1.295	0.02781	0.02685	0.6282	1.037	0.07486	0.8954	1.201	0.3882	0.3882	1.0519	1.0519	0.7592	0
12	chr12_51402905	51402905	A	C	0.02108	0.01961	0.4859	1.077	0.1061	0.8746	1.326	0.01968	0.02185	0.2108	0.8985	0.08556	0.7598	1.063	0.5927	0.7616	0.965	0.9731	0.1837	43.42
12	chr12_51458274	51458274	A	G	0.01496	0.01604	0.5594	0.9315	0.1215	0.7341	1.182	0.0167	0.01616	0.7276	1.034	0.09602	0.8566	1.248	0.9291	0.9291	0.9933	0.9933	0.5002	0
12	chr12_51590593	51590593	A	G	0.03374	0.03166	0.4337	1.068	0.0842	0.9056	1.26	0.03184	0.03426	0.2673	0.9271	0.06822	0.8111	1.06	0.7112	0.8469	0.9806	0.9865	0.1917	41.33
12	chr12_51737562	51737562	G	A	0.0262	0.03082	0.06487	0.8462	0.09055	0.7086	1.011	0.03036	0.03083	0.8233	0.9843	0.07082	0.8567	1.131	0.1895	0.2799	0.9294	0.9223	0.1885	42.18
12	chr12_52215102	52215102	A	C	0.02122	0.02225	0.6356	0.9524	0.1029	0.7784	1.165	0.02512	0.02272	0.1978	1.109	0.08004	0.9476	1.297	0.4658	0.5832	1.0472	1.0419	0.2429	26.66
12	chr12_52761156	52761156	G	A	0.01388	0.01405	0.9242	0.9879	0.1277	0.7692	1.269	0.0138	0.01576	0.1811	0.8736	0.1011	0.7165	1.065	0.2682	0.2682	0.916	0.916	0.4503	0
12	chr12_52908872	52908872	A	G	0.04643	0.04591	0.8682	1.012	0.07138	0.8798	1.164	0.04826	0.04479	0.1779	1.081	0.058	0.9651	1.211	0.2511	0.2511	1.053	1.053	0.4733	0
12	chr12_52908917	52908917	G	A	0.04654	0.04591	0.8412	1.014	0.07134	0.882	1.167	0.04826	0.04479	0.1779	1.081	0.058	0.9651	1.211	0.2441	0.2441	1.0538	1.0538	0.4865	0
12	chr12_52946498	52946498	A	G	0.03533	0.03601	0.8055	0.9803	0.08086	0.8366	1.149	0.03707	0.03686	0.9273	1.006	0.06472	0.8861	1.142	0.935	0.935	0.9959	0.9959	0.8027	0
12	chr12_52946543	52946543	A	G	0.03613	0.03753	0.6217	0.9615	0.07961	0.8226	1.124	0.03892	0.03722	0.4683	1.047	0.06379	0.9243	1.187	0.7999	0.7999	1.0127	1.0127	0.4037	0
12	chr12_52946825	52946825	A	G	0.01472	0.01346	0.4739	1.095	0.1272	0.8537	1.405	0.01579	0.01507	0.6301	1.049	0.09908	0.8637	1.274	0.4126	0.4126	1.0661	1.0661	0.7901	0
12	chr12_52994896	52994896	G	A	0.02274	0.02128	0.5077	1.07	0.1021	0.8759	1.307	0.02626	0.02226	0.03342	1.185	0.07973	1.013	1.385	0.03699	0.03699	1.1401	1.1401	0.4307	0
12	chr12_52995098	52995098	G	A	0.04035	0.04144	0.7125	0.9724	0.07605	0.8377	1.129	0.0405	0.04414	0.1393	0.9139	0.06088	0.8111	1.03	0.1662	0.1662	0.9363	0.9363	0.5242	0
12	chr12_53044267	53044267	A	G	0.02979	0.02841	0.582	1.05	0.08909	0.882	1.251	0.02972	0.02872	0.6262	1.036	0.07247	0.8988	1.194	0.469	0.469	1.0416	1.0416	0.907	0
12	chr12_53215816	53215816	A	C	0.01735	0.01447	0.1229	1.203	0.1199	0.951	1.521	0.01727	0.01584	0.3608	1.091	0.09579	0.9046	1.317	0.09443	0.09443	1.1333	1.1333	0.5243	0
12	chr12_53242498	53242498	A	G	0.01185	0.013	0.489	0.9105	0.1356	0.6979	1.188	0.01217	0.01405	0.1756	0.8648	0.1073	0.7007	1.067	0.1361	0.1361	0.8821	0.8821	0.7659	0
12	chr12_53273904	53273904	A	G	0.01065	0.01059	0.9681	1.006	0.1462	0.7553	1.34	0.01252	0.01038	0.09908	1.209	0.1154	0.9645	1.516	0.1881	0.1881	1.1266	1.1266	0.3237	0
12	chr12_53900640	53900640	G	A	0.03314	0.03303	0.9654	1.004	0.08377	0.8517	1.183	0.03545	0.03387	0.4785	1.048	0.06674	0.9199	1.195	0.5625	0.5625	1.0307	1.0307	0.6888	0
12	chr12_54069925	54069925	A	G	0.02477	0.02893	0.08631	0.8524	0.09319	0.7101	1.023	0.02576	0.02521	0.7747	1.022	0.07743	0.8784	1.19	0.3794	0.496	0.949	0.9403	0.1342	55.42
12	chr12_54367413	54367413	A	G	0.02642	0.03103	0.06668	0.8474	0.09037	0.7099	1.012	0.02681	0.02429	0.1922	1.107	0.0779	0.9502	1.289	0.8353	0.8337	0.9878	0.9724	0.0251	80.07
12	chr12_54379117	54379117	G	A	0.03841	0.03669	0.5459	1.049	0.07878	0.8987	1.224	0.03772	0.03832	0.7964	0.9837	0.06378	0.8681	1.115	0.8557	0.8557	1.0091	1.0091	0.526	0
12	chr12_54448106	54448106	G	A	0.04511	0.0457	0.8485	0.9863	0.07198	0.8566	1.136	0.04677	0.04581	0.7069	1.022	0.05807	0.9121	1.145	0.864	0.864	1.0078	1.0078	0.7006	0
12	chr12_54756528	54756528	G	A	0.05599	0.04707	0.006935	1.201	0.06783	1.051	1.371	0.05003	0.04628	0.1513	1.085	0.05707	0.9705	1.214	0.004623	0.01251	1.1317	1.134	0.2519	23.84
12	chr12_54757592	54757592	A	C	0.01364	0.01164	0.2298	1.175	0.1342	0.903	1.528	0.01182	0.0103	0.2355	1.149	0.1171	0.9133	1.445	0.09222	0.09222	1.1602	1.1602	0.9	0
12	chr12_54911426	54911426	A	G	0.03051	0.02945	0.6796	1.037	0.08782	0.873	1.232	0.02731	0.03231	0.01585	0.8411	0.07183	0.7306	0.9682	0.109	0.4762	0.9147	0.9283	0.065	70.64
12	chr12_55098996	55098996	A	T	0.01819	0.01342	0.01042	1.361	0.1209	1.074	1.726	0.01854	0.01655	0.2136	1.123	0.09319	0.9354	1.348	0.01101	0.03814	1.2064	1.2174	0.208	36.93
12	chr12_55614957	55614957	A	G	0.01328	0.01185	0.3921	1.122	0.1345	0.8619	1.46	0.0116	0.01351	0.1598	0.8572	0.1097	0.6914	1.063	0.584	0.8188	0.9545	0.9697	0.1209	58.43
12	chr12_55615094	55615094	A	G	0.05145	0.04864	0.3892	1.061	0.06868	0.9273	1.214	0.04946	0.04958	0.965	0.9975	0.05623	0.8934	1.114	0.6089	0.6089	1.0225	1.0225	0.4869	0
12	chr12_55641429	55641429	A	G	0.05121	0.04864	0.4303	1.056	0.06876	0.9226	1.208	0.04897	0.04956	0.8236	0.9875	0.05636	0.8842	1.103	0.7416	0.7416	1.0145	1.0145	0.4506	0
12	chr12_55688895	55688895	G	A	0.03338	0.03679	0.2166	0.9041	0.08164	0.7704	1.061	0.03481	0.03808	0.1523	0.9111	0.06509	0.802	1.035	0.059	0.059	0.9084	0.9084	0.9411	0
12	chr12_56115233	56115233	A	G	0.01878	0.02013	0.516	0.9319	0.1087	0.7531	1.153	0.02074	0.02006	0.6923	1.035	0.08635	0.8737	1.226	0.927	0.927	0.9938	0.9938	0.4497	0
12	chr12_56296075	56296075	C	G	0.03374	0.03721	0.2135	0.9034	0.08171	0.7697	1.06	0.03255	0.03456	0.3645	0.9398	0.06847	0.8218	1.075	0.1353	0.1353	0.9246	0.9246	0.711	0
12	chr12_56351128	56351128	A	C	0.04929	0.04277	0.0372	1.161	0.07151	1.009	1.335	0.04649	0.043	0.1667	1.085	0.0591	0.9664	1.218	0.01667	0.01667	1.1152	1.1152	0.4655	0
12	chr12_56365381	56365381	G	C	0.01942	0.02098	0.4607	0.9243	0.1068	0.7497	1.139	0.02006	0.02062	0.7441	0.9722	0.08645	0.8207	1.152	0.4732	0.4732	0.9529	0.9529	0.7131	0
12	chr12_56487560	56487560	A	T	0.01268	0.01268	0.9995	0.9999	0.1339	0.7691	1.3	0.01068	0.01491	0.001996	0.7138	0.1096	0.5758	0.8848	0.01727	0.2918	0.8172	0.8374	0.0514	73.64
12	chr12_56495023	56495023	A	G	0.01305	0.01342	0.8294	0.9721	0.1312	0.7517	1.257	0.01196	0.01498	0.03101	0.7957	0.1062	0.6462	0.9798	0.07056	0.148	0.8613	0.8666	0.2355	28.94
12	chr12_56532718	56532718	G	C	0.01017	0.01038	0.8908	0.9798	0.1486	0.7322	1.311	0.009341	0.01147	0.08434	0.8125	0.1205	0.6415	1.029	0.1542	0.1542	0.8751	0.8751	0.3278	0
12	chr12_56636975	56636975	C	G	0.03366	0.0357	0.4596	0.9408	0.0826	0.8001	1.106	0.03001	0.04051	3.33e-06	0.7327	0.06713	0.6424	0.8358	4.878e-05	0.1269	0.8093	0.8264	0.0188	81.87
12	chr12_56660905	56660905	A	C	0.03275	0.03451	0.5151	0.9472	0.08334	0.8045	1.115	0.02922	0.04089	1.856e-07	0.7058	0.06714	0.6188	0.8051	8.604e-06	0.1623	0.7924	0.8143	0.006	86.77
12	chr12_56737973	56737973	G	A	0.03374	0.03501	0.6418	0.9624	0.0823	0.8191	1.131	0.02908	0.04058	2.459e-07	0.7082	0.06716	0.6208	0.8078	1.914e-05	0.2025	0.8006	0.8225	0.0039	88
12	chr12_56740682	56740682	C	G	0.03374	0.03501	0.6418	0.9624	0.0823	0.8191	1.131	0.02915	0.03999	1.055e-06	0.7208	0.06734	0.6317	0.8225	4.957e-05	0.1962	0.8094	0.8297	0.0066	86.47
12	chr12_56743044	56743044	A	G	0.01125	0.0108	0.7734	1.042	0.1434	0.7868	1.38	0.01295	0.01022	0.0373	1.27	0.1151	1.014	1.592	0.07201	0.1028	1.1753	1.1718	0.2819	13.65
12	chr12_56848079	56848079	A	G	0.0262	0.02631	0.9641	0.9958	0.09371	0.8287	1.197	0.02533	0.02443	0.6336	1.038	0.07836	0.8903	1.21	0.7366	0.7366	1.0204	1.0204	0.734	0
12	chr12_56994493	56994493	A	G	0.01508	0.01332	0.3205	1.134	0.1266	0.8847	1.453	0.01783	0.01537	0.1154	1.163	0.09589	0.9636	1.403	0.06359	0.06359	1.1523	1.1523	0.8737	0
12	chr12_57113759	57113759	A	G	0.02285	0.02285	0.9996	1	0.1003	0.8216	1.217	0.02399	0.02216	0.3195	1.084	0.08138	0.9245	1.272	0.4415	0.4415	1.0498	1.0498	0.5323	0
12	chr12_57114067	57114067	G	A	0.02381	0.02579	0.3956	0.9213	0.09654	0.7625	1.113	0.02646	0.02302	0.06968	1.154	0.07884	0.9884	1.346	0.3843	0.7385	1.0546	1.0382	0.0708	69.37
12	chr12_57499258	57499258	A	G	0.04798	0.04371	0.1726	1.103	0.0716	0.9582	1.269	0.045	0.04479	0.9339	1.005	0.05891	0.8953	1.128	0.3496	0.3507	1.0435	1.0435	0.3156	0.7
12	chr12_57602881	57602881	T	A	0.02082	0.01813	0.193	1.151	0.1084	0.931	1.424	0.01988	0.01896	0.5848	1.05	0.08846	0.8824	1.248	0.2122	0.2122	1.0893	1.0893	0.5116	0
12	chr12_57627816	57627816	A	G	0.02632	0.026	0.8914	1.013	0.09385	0.8427	1.217	0.02505	0.02653	0.4425	0.9426	0.07693	0.8107	1.096	0.6121	0.6121	0.9703	0.9703	0.5528	0
12	chr12_57865558	57865558	A	C	0.03112	0.03459	0.1949	0.8965	0.08431	0.76	1.058	0.0308	0.03864	0.0004344	0.7907	0.06688	0.6936	0.9015	0.0003762	0.003192	0.83	0.8332	0.2432	26.56
12	chr12_57870740	57870740	A	C	0.0207	0.02138	0.7502	0.9673	0.1045	0.7882	1.187	0.02087	0.02052	0.8402	1.017	0.0857	0.8601	1.204	0.9604	0.9604	0.9967	0.9967	0.7108	0
12	chr12_57994850	57994850	A	G	0.01089	0.01111	0.8864	0.9797	0.1437	0.7392	1.298	0.01196	0.01007	0.1381	1.19	0.1176	0.9452	1.499	0.2917	0.3243	1.1007	1.0988	0.295	8.82
12	chr12_58010132	58010132	A	G	0.0207	0.01992	0.711	1.04	0.1062	0.8447	1.281	0.02073	0.0192	0.3696	1.081	0.08735	0.9113	1.283	0.3559	0.3559	1.0643	1.0643	0.7786	0
12	chr12_58203471	58203471	G	A	0.01627	0.01405	0.2229	1.161	0.1227	0.913	1.477	0.01507	0.01444	0.6662	1.045	0.1012	0.8566	1.274	0.2671	0.2671	1.0905	1.0905	0.5081	0
12	chr12_58301062	58301062	G	A	0.04953	0.04748	0.5241	1.045	0.06971	0.9119	1.198	0.04946	0.04518	0.09901	1.1	0.05757	0.9823	1.231	0.09323	0.09323	1.0774	1.0774	0.5705	0
12	chr12_5842040	5842040	A	G	0.02142	0.02233	0.678	0.9583	0.1025	0.7839	1.172	0.02371	0.02232	0.4479	1.064	0.08145	0.9068	1.248	0.7355	0.7355	1.0218	1.0218	0.4242	0
12	chr12_5853474	5853474	A	G	0.03319	0.0301	0.2387	1.106	0.08559	0.9352	1.308	0.03354	0.02981	0.08126	1.129	0.06987	0.9849	1.295	0.03665	0.03665	1.1197	1.1197	0.8522	0
12	chr12_6030301	6030301	A	G	0.02166	0.01939	0.2857	1.119	0.1056	0.91	1.377	0.01946	0.01889	0.733	1.031	0.089	0.8658	1.227	0.3429	0.3429	1.0667	1.0667	0.5531	0
12	chr12_6172134	6172134	G	A	0.01329	0.01658	0.07287	0.7989	0.1254	0.6248	1.022	0.01357	0.01412	0.7073	0.9608	0.1066	0.7795	1.184	0.1483	0.1881	0.8892	0.8865	0.2622	20.45
12	chr12_62861043	62861043	A	G	0.01797	0.01741	0.7779	1.033	0.1137	0.8264	1.29	0.02179	0.01717	0.00622	1.275	0.08913	1.071	1.519	0.02027	0.1527	1.1768	1.1613	0.1451	52.89
12	chr12_63541279	63541279	A	T	0.03709	0.03648	0.8281	1.017	0.07958	0.8705	1.189	0.03793	0.03465	0.1511	1.098	0.06536	0.9663	1.248	0.215	0.215	1.0646	1.0646	0.4568	0
12	chr12_6359894	6359894	C	A	0.02991	0.03711	0.007763	0.7999	0.08401	0.6785	0.9431	0.03531	0.03262	0.224	1.085	0.06746	0.951	1.239	0.4709	0.6614	0.9628	0.9354	0.0047	87.51
12	chr12_6426747	6426747	C	A	0.01567	0.01625	0.7601	0.9641	0.1196	0.7626	1.219	0.01677	0.01569	0.483	1.07	0.09667	0.8854	1.293	0.7247	0.7247	1.0268	1.0268	0.498	0
12	chr12_64485153	64485153	A	G	0.02333	0.02358	0.9108	0.989	0.09901	0.8145	1.201	0.02392	0.02318	0.6894	1.033	0.08049	0.882	1.209	0.8084	0.8084	1.0153	1.0153	0.733	0
12	chr12_6502742	6502742	A	G	0.02321	0.024	0.7275	0.9662	0.09875	0.7962	1.173	0.02675	0.02497	0.3596	1.073	0.07696	0.9228	1.248	0.6114	0.6114	1.0313	1.0313	0.4024	0
12	chr12_65252118	65252118	G	A	0.0262	0.02096	0.02076	1.257	0.09898	1.035	1.526	0.02427	0.0238	0.8018	1.02	0.07967	0.8727	1.193	0.1005	0.2653	1.1073	1.123	0.1001	63.01
12	chr12_6554628	6554628	A	G	0.042	0.04067	0.6567	1.034	0.07524	0.8922	1.198	0.04055	0.04199	0.553	0.9643	0.06131	0.8551	1.087	0.858	0.858	0.9915	0.9915	0.4721	0
12	chr12_6567907	6567907	A	G	0.01579	0.01342	0.185	1.18	0.125	0.9236	1.507	0.01451	0.01225	0.1085	1.187	0.1068	0.9626	1.463	0.03748	0.03748	1.184	1.184	0.9713	0
12	chr12_6580582	6580582	G	A	0.01567	0.01352	0.23	1.162	0.125	0.9093	1.484	0.01465	0.01249	0.1264	1.176	0.106	0.9552	1.447	0.05198	0.05198	1.1701	1.1701	0.9417	0
12	chr12_6635274	6635274	A	G	0.01591	0.01394	0.2768	1.144	0.1236	0.8977	1.457	0.01472	0.01311	0.2612	1.124	0.1045	0.9163	1.38	0.1195	0.1195	1.1323	1.1323	0.9132	0
12	chr12_666860	666860	A	G	0.0122	0.01247	0.8704	0.9781	0.1358	0.7496	1.276	0.01295	0.01381	0.5374	0.9367	0.1061	0.7607	1.153	0.5578	0.5578	0.9522	0.9522	0.8018	0
12	chr12_666923	666923	A	G	0.01866	0.01719	0.4578	1.087	0.1129	0.8716	1.357	0.023	0.01943	0.04275	1.188	0.08512	1.005	1.404	0.03932	0.03932	1.1504	1.1504	0.5297	0
12	chr12_66715790	66715790	A	G	0.01555	0.01553	0.9882	1.002	0.1211	0.79	1.27	0.01395	0.01555	0.2757	0.8955	0.1013	0.7343	1.092	0.4093	0.4093	0.9379	0.9379	0.4766	0
12	chr12_6711144	6711144	C	A	0.03649	0.04026	0.1912	0.9029	0.07821	0.7746	1.052	0.03772	0.03785	0.9543	0.9963	0.06397	0.8789	1.129	0.3834	0.3834	0.9578	0.9578	0.3299	0
12	chr12_6752776	6752776	G	A	0.01914	0.01771	0.4778	1.082	0.1113	0.87	1.346	0.0208	0.0213	0.7748	0.976	0.08495	0.8263	1.153	0.8397	0.8397	1.0138	1.0138	0.4615	0
12	chr12_6753525	6753525	A	G	0.01149	0.01017	0.3932	1.131	0.1448	0.852	1.503	0.0109	0.01077	0.9194	1.012	0.1179	0.8033	1.275	0.5384	0.5384	1.0579	1.0579	0.5516	0
12	chr12_6925407	6925407	A	G	0.03829	0.03512	0.2596	1.094	0.07964	0.9358	1.279	0.03658	0.03941	0.2251	0.9256	0.06379	0.8168	1.049	0.8098	0.9949	0.9881	0.9995	0.1014	62.74
12	chr12_6946718	6946718	A	G	0.03984	0.03941	0.8833	1.011	0.07679	0.87	1.176	0.04083	0.0412	0.8766	0.9905	0.0615	0.878	1.117	0.9744	0.9744	0.9985	0.9985	0.8351	0
12	chr12_6980482	6980482	A	G	0.04463	0.04602	0.656	0.9684	0.07207	0.8408	1.115	0.04578	0.04737	0.5367	0.9649	0.05787	0.8614	1.081	0.447	0.447	0.9663	0.9663	0.9688	0
12	chr12_69968753	69968753	C	A	0.03063	0.03113	0.8462	0.9833	0.08663	0.8298	1.165	0.02965	0.03098	0.5238	0.9557	0.07113	0.8313	1.099	0.5381	0.5381	0.9667	0.9667	0.7995	0
12	chr12_70048829	70048829	G	A	0.01328	0.01153	0.2901	1.154	0.1354	0.8849	1.504	0.01061	0.01202	0.2758	0.8819	0.1154	0.7034	1.106	0.8866	0.9967	0.9875	0.9995	0.1307	56.23
12	chr12_70091452	70091452	G	A	0.01591	0.01719	0.5032	0.9243	0.1177	0.7339	1.164	0.01847	0.01678	0.2929	1.103	0.09292	0.919	1.323	0.6791	0.7793	1.0306	1.0247	0.2385	28.02
12	chr12_7084432	7084432	G	A	0.01723	0.01688	0.8557	1.021	0.1157	0.8141	1.281	0.01592	0.01545	0.7569	1.031	0.09821	0.8504	1.25	0.7239	0.7239	1.0268	1.0268	0.9488	0
12	chr12_7090193	7090193	G	A	0.03338	0.03627	0.2938	0.9176	0.0819	0.7816	1.077	0.03368	0.03348	0.9263	1.006	0.06772	0.8812	1.149	0.5478	0.5478	0.9691	0.9691	0.3868	0
12	chr12_7091899	7091899	A	G	0.0163	0.01695	0.7328	0.9607	0.1174	0.7632	1.209	0.01579	0.01546	0.8275	1.022	0.09842	0.8424	1.239	0.9602	0.9602	0.9962	0.9962	0.6864	0
12	chr12_7092665	7092665	G	A	0.01077	0.01226	0.3504	0.8767	0.141	0.665	1.156	0.01153	0.01186	0.8025	0.972	0.1134	0.7783	1.214	0.4354	0.4354	0.9334	0.9334	0.5685	0
12	chr12_70963619	70963619	A	G	0.02764	0.02981	0.3884	0.9254	0.0899	0.7759	1.104	0.02824	0.02864	0.8425	0.9855	0.07338	0.8535	1.138	0.4842	0.4842	0.961	0.961	0.5877	0
12	chr12_70963641	70963641	A	C	0.01543	0.01541	0.989	1.002	0.1216	0.7893	1.271	0.01486	0.01334	0.2928	1.115	0.1037	0.9101	1.367	0.4183	0.4183	1.0659	1.0659	0.5037	0
12	chr12_7188562	7188562	A	C	0.03183	0.02998	0.4759	1.064	0.08653	0.8977	1.26	0.03319	0.03418	0.6513	0.9699	0.0676	0.8496	1.107	0.9322	0.9322	1.0045	1.0045	0.3991	0
12	chr12_71960686	71960686	G	A	0.02321	0.0239	0.7621	0.9705	0.09885	0.7996	1.178	0.02477	0.02802	0.09603	0.8811	0.07613	0.7589	1.023	0.1331	0.1331	0.9134	0.9134	0.4386	0
12	chr12_71965349	71965349	A	G	0.01137	0.01457	0.05976	0.7776	0.134	0.598	1.011	0.01267	0.01178	0.5108	1.076	0.1112	0.8652	1.338	0.489	0.6194	0.9425	0.9226	0.0621	71.26
12	chr12_71978045	71978045	G	A	0.01256	0.01541	0.1069	0.813	0.1287	0.6318	1.046	0.01288	0.01413	0.3754	0.9106	0.1057	0.7402	1.12	0.08808	0.08808	0.87	0.87	0.496	0
12	chr12_72335380	72335380	A	C	0.02106	0.01981	0.5562	1.064	0.1058	0.8649	1.31	0.02307	0.02029	0.1185	1.14	0.08406	0.967	1.344	0.1129	0.1129	1.11	1.11	0.6097	0
12	chr12_7241211	7241211	C	A	0.04523	0.04738	0.4943	0.9524	0.07137	0.8281	1.095	0.0455	0.0476	0.4126	0.9537	0.05788	0.8514	1.068	0.2862	0.2862	0.9532	0.9532	0.9882	0
12	chr12_7283255	7283255	T	A	0.01579	0.01636	0.7655	0.9651	0.1192	0.764	1.219	0.01607	0.01584	0.884	1.014	0.09738	0.8381	1.228	0.9378	0.9378	0.9941	0.9941	0.7481	0
12	chr12_7457072	7457072	A	G	0.0286	0.02484	0.1195	1.156	0.09292	0.9631	1.386	0.02788	0.02747	0.8377	1.015	0.07438	0.8776	1.175	0.258	0.2875	1.0679	1.0704	0.2744	16.27
12	chr12_7469737	7469737	A	G	0.02265	0.02191	0.7386	1.034	0.1015	0.8478	1.262	0.02172	0.0217	0.9871	1.001	0.08371	0.8498	1.18	0.8268	0.8268	1.0142	1.0142	0.8053	0
12	chr12_7476145	7476145	C	A	0.02181	0.0216	0.9254	1.01	0.1029	0.8253	1.235	0.02085	0.02147	0.7201	0.9701	0.08479	0.8215	1.145	0.8299	0.8299	0.986	0.986	0.7624	0
12	chr12_7522171	7522171	A	C	0.01173	0.0108	0.554	1.088	0.1419	0.8235	1.436	0.0109	0.01202	0.3873	0.9057	0.1146	0.7235	1.134	0.765	0.7681	0.9737	0.9739	0.3147	1.08
12	chr12_7528041	7528041	A	G	0.01819	0.0174	0.6914	1.046	0.1133	0.8377	1.306	0.01691	0.0174	0.7566	0.9713	0.09391	0.808	1.168	0.9884	0.9884	1.0011	1.0011	0.6146	0
12	chr12_75900262	75900262	G	A	0.01077	0.01048	0.8497	1.028	0.1461	0.7721	1.369	0.01238	0.01015	0.08263	1.224	0.1164	0.9739	1.537	0.14	0.14	1.1438	1.1438	0.3502	0
12	chr12_7637732	7637732	C	A	0.02465	0.02128	0.1325	1.162	0.1001	0.9553	1.414	0.0208	0.02154	0.6754	0.9651	0.08471	0.8175	1.139	0.5165	0.5915	1.0428	1.0509	0.1568	50.12
12	chr12_7637769	7637769	A	G	0.0152	0.01521	0.9926	0.9989	0.1225	0.7857	1.27	0.01777	0.01843	0.681	0.9631	0.0915	0.805	1.152	0.7379	0.7379	0.9758	0.9758	0.8113	0
12	chr12_76424615	76424615	A	G	0.02548	0.02254	0.1986	1.134	0.09786	0.9361	1.374	0.02548	0.02466	0.6699	1.034	0.07807	0.8872	1.205	0.2559	0.2559	1.0718	1.0718	0.4609	0
12	chr12_77423619	77423619	G	A	0.0371	0.03815	0.7116	0.9713	0.07883	0.8322	1.134	0.03375	0.03491	0.6021	0.9657	0.06699	0.8469	1.101	0.5246	0.5246	0.968	0.968	0.9554	0
12	chr12_77427693	77427693	G	A	0.01627	0.01205	0.01667	1.356	0.1276	1.056	1.741	0.01394	0.01569	0.2354	0.8871	0.101	0.7278	1.081	0.5815	0.6878	1.0446	1.0889	0.0091	85.29
12	chr12_77729385	77729385	G	A	0.04212	0.03428	0.00617	1.239	0.07831	1.062	1.444	0.03623	0.03964	0.1425	0.9106	0.06385	0.8035	1.032	0.5535	0.7112	1.0298	1.0586	0.0023	89.23
12	chr12_7842587	7842587	G	C	0.02657	0.0261	0.8456	1.018	0.09355	0.8478	1.223	0.02639	0.03051	0.04189	0.8613	0.07343	0.7459	0.9947	0.1384	0.361	0.918	0.927	0.1599	49.38
12	chr12_81528625	81528625	A	G	0.03889	0.039	0.9704	0.9971	0.07745	0.8567	1.161	0.03991	0.04058	0.7795	0.9828	0.06206	0.8702	1.11	0.8091	0.8091	0.9884	0.9884	0.8843	0
12	chr12_85266484	85266484	A	G	0.0201	0.01929	0.6958	1.043	0.1078	0.8444	1.288	0.01903	0.01803	0.5405	1.057	0.09054	0.8851	1.262	0.4715	0.4715	1.0512	1.0512	0.9245	0
12	chr12_86198935	86198935	A	G	0.05695	0.04392	6.592e-05	1.315	0.06873	1.149	1.504	0.04911	0.0469	0.3977	1.049	0.05711	0.9383	1.174	0.00142	0.1629	1.1504	1.1707	0.0114	84.37
12	chr12_88380094	88380094	G	A	0.03637	0.03784	0.6043	0.9597	0.07933	0.8215	1.121	0.03856	0.03912	0.8151	0.9853	0.06313	0.8707	1.115	0.6126	0.6126	0.9753	0.9753	0.7951	0
12	chr12_88414188	88414188	G	A	0.01436	0.01599	0.373	0.8962	0.123	0.7042	1.141	0.01777	0.0153	0.1129	1.164	0.09611	0.9645	1.406	0.4861	0.8035	1.0542	1.0329	0.0939	64.36
12	chr12_88580274	88580274	G	A	0.0146	0.01406	0.7591	1.039	0.126	0.8119	1.331	0.01295	0.0128	0.9106	1.012	0.1082	0.8188	1.251	0.7784	0.7784	1.0234	1.0234	0.874	0
12	chr12_88926250	88926250	G	A	0.02355	0.02449	0.6854	0.9608	0.09871	0.7918	1.166	0.0238	0.02211	0.3609	1.078	0.0827	0.9171	1.268	0.6628	0.6628	1.028	1.028	0.3714	0
12	chr12_89678470	89678470	A	G	0.02919	0.03061	0.578	0.9522	0.08806	0.8013	1.132	0.03099	0.02708	0.05671	1.149	0.07293	0.9959	1.326	0.2661	0.5831	1.0644	1.0528	0.1004	62.96
12	chr12_89744773	89744773	C	A	0.04586	0.04152	0.156	1.11	0.07329	0.9611	1.281	0.04827	0.04136	0.006266	1.176	0.05924	1.047	1.32	0.002499	0.002499	1.1495	1.1495	0.5399	0
12	chr12_9004388	9004388	A	G	0.028	0.02894	0.7062	0.9666	0.09015	0.81	1.153	0.02852	0.02532	0.1052	1.13	0.07564	0.9745	1.311	0.3195	0.5049	1.0594	1.0532	0.1844	43.23
12	chr12_9098149	9098149	G	A	0.03015	0.02862	0.5439	1.055	0.08867	0.8869	1.256	0.02986	0.02864	0.5528	1.044	0.07244	0.9058	1.203	0.3996	0.3996	1.0484	1.0484	0.9271	0
12	chr12_93148020	93148020	A	T	0.01077	0.01122	0.7745	0.9596	0.1438	0.7239	1.272	0.01139	0.01202	0.6333	0.9474	0.1134	0.7586	1.183	0.5811	0.5811	0.9521	0.9521	0.9443	0
12	chr12_93181768	93181768	A	C	0.01304	0.01698	0.03129	0.7649	0.1248	0.5989	0.9769	0.01394	0.01857	0.002579	0.747	0.0971	0.6175	0.9036	0.0002246	0.0002246	0.7537	0.7537	0.881	0
12	chr12_9321501	9321501	A	G	0.03817	0.03879	0.8283	0.9832	0.07792	0.844	1.145	0.03929	0.03661	0.2492	1.076	0.06394	0.9497	1.22	0.4547	0.4547	1.0376	1.0376	0.3709	0
12	chr12_93355884	93355884	C	A	0.0469	0.04528	0.6063	1.037	0.07142	0.902	1.193	0.04444	0.04386	0.817	1.014	0.05939	0.9024	1.139	0.6134	0.6134	1.0233	1.0233	0.8092	0
12	chr12_94620432	94620432	A	C	0.03446	0.03249	0.4659	1.063	0.08325	0.9026	1.251	0.03276	0.03496	0.3185	0.935	0.06742	0.8192	1.067	0.7544	0.8457	0.9837	0.9877	0.231	30.29
12	chr12_95456367	95456367	G	A	0.04822	0.04256	0.06901	1.14	0.07197	0.9898	1.312	0.04401	0.04277	0.6157	1.031	0.0599	0.9164	1.159	0.1196	0.142	1.0743	1.0756	0.2831	13.19
12	chr12_95604074	95604074	G	A	0.0207	0.02002	0.7486	1.035	0.106	0.8404	1.274	0.02172	0.0217	0.9871	1.001	0.08371	0.8498	1.18	0.8333	0.8333	1.0139	1.0139	0.8047	0
12	chr12_95681597	95681597	A	G	0.01341	0.01511	0.3395	0.8859	0.1269	0.6909	1.136	0.01444	0.01359	0.5536	1.063	0.1039	0.8675	1.304	0.8809	0.8635	0.988	0.9847	0.2665	19.01
12	chr12_96131895	96131895	G	A	0.01627	0.01992	0.06892	0.814	0.1133	0.6519	1.016	0.01585	0.01959	0.0199	0.8061	0.09274	0.6722	0.9668	0.003188	0.003188	0.8093	0.8093	0.9469	0
12	chr12_96292170	96292170	G	C	0.0207	0.02463	0.0785	0.8369	0.1013	0.6862	1.021	0.02045	0.02232	0.289	0.9145	0.08431	0.7752	1.079	0.05248	0.05248	0.8819	0.8819	0.5011	0
12	chr12_96312686	96312686	A	C	0.02058	0.02464	0.06955	0.832	0.1015	0.6819	1.015	0.02038	0.02232	0.2714	0.9114	0.08438	0.7725	1.075	0.04508	0.04508	0.8781	0.8781	0.4898	0
12	chr12_96374614	96374614	G	A	0.0469	0.04855	0.6053	0.9643	0.07033	0.8401	1.107	0.04295	0.04854	0.0281	0.8797	0.0584	0.7846	0.9864	0.04352	0.04469	0.9133	0.9134	0.3152	0.88
12	chr12_96641003	96641003	G	A	0.02345	0.02442	0.6712	0.9592	0.0981	0.7914	1.163	0.02279	0.02349	0.7007	0.9693	0.08112	0.8268	1.136	0.5708	0.5708	0.9652	0.9652	0.9344	0
12	chr12_97689768	97689768	A	G	0.03027	0.02809	0.3872	1.08	0.08897	0.9071	1.286	0.03015	0.02763	0.2174	1.094	0.07298	0.9483	1.262	0.1335	0.1335	1.0883	1.0883	0.9109	0
12	chr12_9822387	9822387	G	C	0.01687	0.01803	0.555	0.9346	0.1146	0.7466	1.17	0.01889	0.01483	0.009842	1.279	0.09571	1.061	1.543	0.1107	0.5421	1.1243	1.1003	0.0356	77.35
12	chr12_9885840	9885840	A	T	0.03015	0.0325	0.3683	0.9254	0.08617	0.7816	1.096	0.03312	0.03285	0.9044	1.008	0.06831	0.8819	1.153	0.6401	0.6401	0.9753	0.9753	0.4369	0
12	chr12_99020453	99020453	G	A	0.02201	0.01824	0.07185	1.212	0.1068	0.9828	1.494	0.02017	0.01717	0.06991	1.178	0.09059	0.9866	1.407	0.01097	0.01097	1.1921	1.1921	0.839	0
12	chr12_9985915	9985915	A	C	0.03278	0.03501	0.4118	0.9342	0.08292	0.7941	1.099	0.03489	0.03722	0.3032	0.9349	0.06542	0.8224	1.063	0.1881	0.1881	0.9346	0.9346	0.9943	0
12	chr12_999638	999638	A	G	0.02624	0.02266	0.1207	1.162	0.09709	0.961	1.406	0.02731	0.02614	0.5521	1.046	0.07569	0.9018	1.213	0.1558	0.1558	1.0884	1.0884	0.3929	0
13	chr13_100518634	100518634	A	G	0.03781	0.03701	0.7788	1.022	0.07893	0.8759	1.193	0.03757	0.03582	0.4446	1.051	0.06493	0.9253	1.194	0.4432	0.4432	1.0392	1.0392	0.7843	0
13	chr13_100623882	100623882	A	G	0.009931	0.01101	0.4804	0.9011	0.1476	0.6747	1.203	0.01189	0.01237	0.7167	0.9603	0.1115	0.7718	1.195	0.4745	0.4745	0.9384	0.9384	0.7309	0
13	chr13_101320979	101320979	G	A	0.009571	0.01105	0.3331	0.8652	0.1497	0.6452	1.16	0.009899	0.01254	0.04102	0.7874	0.1172	0.6258	0.9908	0.02766	0.02766	0.8161	0.8161	0.6202	0
13	chr13_103385534	103385534	A	G	0.0128	0.01279	0.9934	1.001	0.1333	0.7709	1.3	0.0126	0.01327	0.626	0.9488	0.1079	0.7679	1.172	0.7085	0.7085	0.9691	0.9691	0.7548	0
13	chr13_103390386	103390386	A	C	0.01352	0.01205	0.3831	1.123	0.1333	0.865	1.459	0.01316	0.01288	0.8379	1.022	0.1076	0.8278	1.262	0.4814	0.4814	1.0607	1.0607	0.5822	0
13	chr13_103392127	103392127	T	A	0.01245	0.01092	0.3398	1.142	0.1395	0.8691	1.501	0.01183	0.01109	0.5697	1.067	0.1148	0.8523	1.337	0.2979	0.2979	1.0967	1.0967	0.7069	0
13	chr13_103392709	103392709	A	T	0.01352	0.01226	0.4567	1.104	0.1328	0.8509	1.432	0.01316	0.01295	0.8812	1.016	0.1075	0.8232	1.254	0.5595	0.5595	1.05	1.05	0.6268	0
13	chr13_103399837	103399837	A	C	0.01388	0.01226	0.3417	1.134	0.1319	0.8753	1.468	0.01337	0.01327	0.9389	1.008	0.1064	0.8184	1.242	0.5113	0.5113	1.0559	1.0559	0.487	0
13	chr13_103400033	103400033	G	A	0.01352	0.01216	0.419	1.113	0.133	0.8579	1.445	0.01316	0.01295	0.8812	1.016	0.1075	0.8232	1.254	0.5347	0.5347	1.0533	1.0533	0.5939	0
13	chr13_103510736	103510736	A	G	0.02381	0.02034	0.1136	1.175	0.102	0.962	1.435	0.02286	0.02326	0.8271	0.9824	0.08126	0.8378	1.152	0.4155	0.4915	1.0531	1.063	0.1698	46.94
13	chr13_103513951	103513951	G	A	0.02393	0.02034	0.1021	1.181	0.1019	0.9672	1.442	0.02279	0.02333	0.7684	0.9764	0.08126	0.8326	1.145	0.4306	0.517	1.0513	1.0632	0.1444	53.07
13	chr13_106124937	106124937	G	A	0.0402	0.04245	0.4506	0.9447	0.07536	0.815	1.095	0.03999	0.03879	0.6131	1.032	0.06274	0.9128	1.167	0.9226	0.9226	0.9953	0.9953	0.3674	0
13	chr13_106266101	106266101	A	G	0.04466	0.04439	0.9294	1.006	0.07266	0.8729	1.161	0.04243	0.04769	0.0376	0.8847	0.05894	0.7882	0.9931	0.1182	0.3066	0.931	0.9368	0.1696	46.98
13	chr13_108861645	108861645	G	A	0.02346	0.02495	0.5176	0.9388	0.09764	0.7753	1.137	0.02498	0.02575	0.6877	0.9693	0.07756	0.8326	1.128	0.4733	0.4733	0.9574	0.9574	0.7976	0
13	chr13_108922556	108922556	A	G	0.01217	0.01448	0.1815	0.8385	0.132	0.6473	1.086	0.01552	0.01212	0.01905	1.284	0.107	1.041	1.584	0.3298	0.8366	1.0844	1.0449	0.0121	84.1
13	chr13_109475602	109475602	G	A	0.02393	0.02704	0.1888	0.8822	0.09543	0.7317	1.064	0.02831	0.02506	0.09881	1.133	0.07595	0.9767	1.315	0.6394	0.9589	1.0282	1.0065	0.0402	76.24
13	chr13_109535415	109535415	C	G	0.01531	0.01614	0.6572	0.9479	0.1206	0.7484	1.201	0.01344	0.01483	0.3363	0.9055	0.1033	0.7395	1.109	0.3085	0.3085	0.9232	0.9232	0.7732	0
13	chr13_111121570	111121570	G	A	0.01747	0.01719	0.8854	1.017	0.1148	0.8119	1.273	0.01797	0.0185	0.7477	0.9711	0.09115	0.8122	1.161	0.8724	0.8724	0.9886	0.9886	0.7527	0
13	chr13_111121620	111121620	A	G	0.02441	0.0195	0.02461	1.258	0.1025	1.029	1.539	0.02031	0.02029	0.9916	1.001	0.0865	0.8448	1.186	0.1462	0.3409	1.1008	1.1148	0.0884	65.55
13	chr13_111279844	111279844	A	G	0.03888	0.03931	0.8841	0.9888	0.07731	0.8498	1.151	0.03665	0.03957	0.2121	0.9236	0.0637	0.8152	1.046	0.2912	0.2912	0.9494	0.9494	0.4959	0
13	chr13_111367876	111367876	G	C	0.0324	0.03438	0.4618	0.9404	0.08358	0.7983	1.108	0.03213	0.03559	0.1163	0.8995	0.06745	0.7881	1.027	0.09223	0.09223	0.9154	0.9154	0.6789	0
13	chr13_112221297	112221297	A	G	0.03601	0.03679	0.7814	0.978	0.08003	0.8361	1.144	0.0368	0.0377	0.6958	0.9751	0.06441	0.8595	1.106	0.6318	0.6318	0.9762	0.9762	0.9769	0
13	chr13_112722387	112722387	A	G	0.01895	0.01631	0.18	1.165	0.1141	0.9317	1.457	0.01638	0.01478	0.2921	1.11	0.09909	0.9141	1.348	0.09436	0.09436	1.1333	1.1333	0.749	0
13	chr13_113960845	113960845	A	G	0.01974	0.02075	0.6314	0.9502	0.1065	0.7712	1.171	0.02172	0.0231	0.4457	0.9391	0.08239	0.7991	1.104	0.3699	0.3699	0.9432	0.9432	0.9305	0
13	chr13_113980335	113980335	A	C	0.02538	0.02633	0.6917	0.9632	0.09451	0.8004	1.159	0.02438	0.0243	0.9633	1.004	0.07922	0.8593	1.172	0.8288	0.8288	0.987	0.987	0.7366	0
13	chr13_114078558	114078558	C	A	0.01257	0.01526	0.1268	0.8212	0.1292	0.6375	1.058	0.01156	0.01399	0.07633	0.8246	0.109	0.666	1.021	0.01952	0.01952	0.8232	0.8232	0.9805	0
13	chr13_114107733	114107733	A	G	0.01268	0.01226	0.8013	1.035	0.1349	0.7941	1.348	0.01189	0.01491	0.03096	0.7951	0.1065	0.6453	0.9796	0.1256	0.3999	0.8798	0.8954	0.125	57.52
13	chr13_19751127	19751127	A	G	0.01723	0.01762	0.8432	0.9776	0.1146	0.781	1.224	0.01776	0.01732	0.7841	1.026	0.09295	0.8549	1.231	0.9283	0.9283	1.0065	1.0065	0.7433	0
13	chr13_19980323	19980323	A	G	0.03924	0.03585	0.2326	1.099	0.07878	0.9414	1.282	0.03673	0.03694	0.925	0.9939	0.06477	0.8754	1.128	0.4914	0.4914	1.035	1.035	0.3243	0
13	chr13_20233141	20233141	A	G	0.02919	0.03197	0.2824	0.9105	0.08723	0.7674	1.08	0.03064	0.02864	0.3343	1.072	0.07203	0.9309	1.235	0.9522	0.9539	1.0033	0.9953	0.1489	52
13	chr13_20398669	20398669	A	G	0.02513	0.02453	0.7977	1.025	0.09626	0.8488	1.238	0.02725	0.02701	0.9032	1.009	0.0751	0.871	1.169	0.8012	0.8012	1.015	1.015	0.8975	0
13	chr13_20398742	20398742	G	A	0.02465	0.02421	0.8514	1.018	0.09702	0.842	1.232	0.02675	0.02654	0.9148	1.008	0.07576	0.869	1.17	0.8446	0.8446	1.0118	1.0118	0.9361	0
13	chr13_20411701	20411701	A	G	0.04965	0.04539	0.1802	1.099	0.07039	0.9573	1.261	0.04833	0.04855	0.9336	0.9953	0.05682	0.8904	1.113	0.4367	0.4589	1.035	1.0368	0.2732	16.69
13	chr13_20413021	20413021	G	A	0.04953	0.04539	0.1925	1.096	0.07043	0.9548	1.258	0.04819	0.04823	0.9878	0.9991	0.05695	0.8936	1.117	0.4202	0.4259	1.0363	1.0368	0.3068	4.26
13	chr13_20425539	20425539	A	G	0.01723	0.01761	0.8459	0.978	0.1146	0.7813	1.224	0.01939	0.01959	0.9059	0.9896	0.08824	0.8325	1.176	0.8319	0.8319	0.9853	0.9853	0.935	0
13	chr13_20425948	20425948	G	A	0.04953	0.04528	0.1813	1.099	0.07047	0.957	1.261	0.04812	0.04815	0.9921	0.9994	0.05699	0.8938	1.118	0.4042	0.4169	1.0377	1.0386	0.2945	8.99
13	chr13_20763113	20763113	G	A	0.0341	0.037	0.296	0.9188	0.08108	0.7838	1.077	0.03637	0.03652	0.9473	0.9957	0.06509	0.8764	1.131	0.4805	0.4805	0.9648	0.9648	0.4395	0
13	chr13_20763353	20763353	A	C	0.01352	0.01237	0.4961	1.094	0.1325	0.8441	1.419	0.01316	0.01233	0.5438	1.068	0.1089	0.863	1.322	0.3696	0.3696	1.0784	1.0784	0.8885	0
13	chr13_21383364	21383364	G	A	0.01855	0.01992	0.5057	0.9299	0.1093	0.7506	1.152	0.02003	0.01943	0.7265	1.031	0.08776	0.8682	1.225	0.8847	0.8847	0.9901	0.9901	0.4616	0
13	chr13_21563311	21563311	A	G	0.0481	0.04541	0.3945	1.062	0.07094	0.9244	1.221	0.04565	0.04331	0.3533	1.057	0.05923	0.9407	1.187	0.207	0.207	1.0591	1.0591	0.9593	0
13	chr13_21732175	21732175	A	C	0.01412	0.013	0.5173	1.087	0.1295	0.8437	1.402	0.0133	0.01249	0.5531	1.066	0.1083	0.8624	1.318	0.3865	0.3865	1.0746	1.0746	0.908	0
13	chr13_21955624	21955624	G	A	0.0182	0.0196	0.4924	0.9271	0.1103	0.747	1.151	0.02074	0.01874	0.239	1.109	0.08793	0.9335	1.318	0.6225	0.7672	1.0344	1.0266	0.2041	38
13	chr13_22275946	22275946	T	A	0.02668	0.02511	0.5076	1.064	0.09433	0.8848	1.281	0.02506	0.02523	0.929	0.9931	0.07793	0.8524	1.157	0.7261	0.7261	1.0213	1.0213	0.573	0
13	chr13_24243081	24243081	G	A	0.01149	0.01164	0.9272	0.9873	0.1402	0.7501	1.299	0.01182	0.01163	0.8866	1.016	0.1134	0.8138	1.269	0.9589	0.9589	1.0046	1.0046	0.8737	0
13	chr13_24504955	24504955	A	G	0.03028	0.02915	0.6562	1.04	0.08821	0.8749	1.236	0.02746	0.03251	0.01512	0.8404	0.07166	0.7303	0.9671	0.1089	0.4894	0.9147	0.9291	0.0608	71.56
13	chr13_25020863	25020863	G	A	0.0122	0.01258	0.82	0.9696	0.1355	0.7435	1.265	0.01203	0.01374	0.2137	0.8742	0.1082	0.7071	1.081	0.2656	0.2656	0.9102	0.9102	0.5503	0
13	chr13_25027745	25027745	G	A	0.01687	0.01688	0.9974	0.9996	0.1163	0.7958	1.256	0.01571	0.01662	0.5524	0.9442	0.0967	0.7812	1.141	0.6464	0.6464	0.9665	0.9665	0.7062	0
13	chr13_25068808	25068808	T	A	0.0194	0.01922	0.9328	1.009	0.1089	0.8152	1.249	0.01784	0.01828	0.787	0.9755	0.09162	0.8152	1.167	0.8774	0.8774	0.9892	0.9892	0.8125	0
13	chr13_25074490	25074490	A	G	0.01914	0.01904	0.96	1.006	0.1099	0.8107	1.247	0.01764	0.01816	0.7506	0.9712	0.09208	0.8108	1.163	0.835	0.835	0.9854	0.9854	0.806	0
13	chr13_25082630	25082630	G	A	0.01915	0.01919	0.9868	0.9982	0.1093	0.8057	1.237	0.01777	0.01834	0.7241	0.9682	0.0916	0.8091	1.159	0.7787	0.7787	0.9805	0.9805	0.8306	0
13	chr13_25428173	25428173	A	T	0.01496	0.01352	0.4183	1.108	0.1264	0.8646	1.419	0.01401	0.01397	0.9768	1.003	0.1039	0.8183	1.229	0.5909	0.5909	1.0441	1.0441	0.5429	0
13	chr13_25433204	25433204	A	C	0.03972	0.03627	0.2272	1.099	0.07833	0.9427	1.282	0.03757	0.03964	0.3782	0.9458	0.0633	0.8354	1.071	0.942	0.8698	1.0036	1.0123	0.136	55
13	chr13_25478083	25478083	G	A	0.03996	0.03816	0.5334	1.049	0.0773	0.9018	1.221	0.03418	0.03504	0.699	0.9745	0.06672	0.8551	1.111	0.9114	0.9114	1.0056	1.0056	0.4706	0
13	chr13_25479714	25479714	A	G	0.01999	0.02107	0.6103	0.9475	0.1058	0.7701	1.166	0.01819	0.02068	0.1378	0.8771	0.08841	0.7376	1.043	0.1429	0.1429	0.9054	0.9054	0.5755	0
13	chr13_25480746	25480746	A	G	0.01113	0.01027	0.5788	1.084	0.1455	0.8151	1.442	0.01189	0.01108	0.5354	1.074	0.1147	0.8576	1.344	0.4054	0.4054	1.0778	1.0778	0.9601	0
13	chr13_25484030	25484030	G	A	0.03326	0.02966	0.1683	1.125	0.0858	0.9512	1.332	0.03262	0.03067	0.3624	1.066	0.06977	0.9294	1.222	0.1148	0.1148	1.0891	1.0891	0.6262	0
13	chr13_25487096	25487096	G	A	0.03159	0.02883	0.281	1.099	0.0875	0.9257	1.304	0.03198	0.02997	0.3403	1.07	0.0705	0.9315	1.228	0.1544	0.1544	1.0813	1.0813	0.8119	0
13	chr13_25671820	25671820	A	G	0.01173	0.01038	0.39	1.131	0.1433	0.8541	1.498	0.01118	0.01163	0.7305	0.9612	0.1149	0.7675	1.204	0.7882	0.7882	1.0244	1.0244	0.3758	0
13	chr13_25745639	25745639	A	G	0.01125	0.01154	0.8552	0.9746	0.1413	0.7389	1.285	0.01239	0.01266	0.8402	0.9781	0.1097	0.7889	1.213	0.7863	0.7863	0.9768	0.9768	0.984	0
13	chr13_25823441	25823441	A	G	0.01364	0.01237	0.4534	1.104	0.1322	0.8521	1.431	0.01274	0.01155	0.3748	1.104	0.1116	0.8871	1.374	0.246	0.246	1.104	1.104	1	0
13	chr13_25831336	25831336	G	A	0.0195	0.01983	0.8741	0.983	0.108	0.7956	1.215	0.01939	0.02045	0.5322	0.9469	0.08728	0.798	1.124	0.5579	0.5579	0.961	0.961	0.7876	0
13	chr13_28622544	28622544	A	T	0.0463	0.03732	0.002639	1.253	0.07502	1.081	1.451	0.04599	0.03918	0.005722	1.182	0.06071	1.05	1.332	5.525e-05	5.525e-05	1.2096	1.2096	0.5456	0
13	chr13_29598842	29598842	A	G	0.04427	0.04088	0.262	1.087	0.07417	0.9397	1.257	0.04331	0.04479	0.5519	0.9653	0.05943	0.8591	1.085	0.8107	0.7886	1.0112	1.0159	0.2116	35.93
13	chr13_29599410	29599410	A	G	0.03936	0.04214	0.3494	0.9314	0.0759	0.8027	1.081	0.04012	0.03816	0.4076	1.054	0.06296	0.9312	1.192	0.964	0.9744	1.0022	0.998	0.2099	36.4
13	chr13_29855847	29855847	A	G	0.03769	0.0392	0.5992	0.9598	0.07799	0.8238	1.118	0.03673	0.03959	0.2198	0.9249	0.06367	0.8164	1.048	0.1997	0.1997	0.9387	0.9387	0.713	0
13	chr13_31113379	31113379	C	A	0.0341	0.03606	0.4775	0.9437	0.08154	0.8044	1.107	0.03545	0.03652	0.6372	0.9696	0.06548	0.8528	1.102	0.4165	0.4165	0.9594	0.9594	0.7957	0
13	chr13_31221106	31221106	A	G	0.04594	0.04455	0.6541	1.033	0.07206	0.8968	1.189	0.04762	0.04248	0.04242	1.127	0.05899	1.004	1.265	0.06378	0.06378	1.0883	1.0883	0.3497	0
13	chr13_31495834	31495834	A	C	0.01558	0.01667	0.5643	0.9336	0.1192	0.7391	1.179	0.01663	0.0167	0.9634	0.9956	0.09529	0.826	1.2	0.6921	0.6921	0.971	0.971	0.6735	0
13	chr13_31858836	31858836	A	T	0.01879	0.01595	0.146	1.181	0.1148	0.9434	1.48	0.01798	0.01616	0.2516	1.114	0.09444	0.926	1.341	0.07132	0.07132	1.1406	1.1406	0.6944	0
13	chr13_32937526	32937526	A	C	0.01436	0.01226	0.2216	1.173	0.1308	0.9079	1.516	0.01458	0.01428	0.839	1.021	0.1023	0.8355	1.248	0.362	0.362	1.0762	1.0762	0.4033	0
13	chr13_32972884	32972884	G	A	0.04463	0.0435	0.7139	1.027	0.07298	0.8902	1.185	0.04097	0.04152	0.8218	0.9863	0.06134	0.8746	1.112	0.95	0.95	1.0029	1.0029	0.6715	0
13	chr13_33017539	33017539	G	A	0.009931	0.01216	0.156	0.8149	0.1446	0.6138	1.082	0.01153	0.01194	0.7572	0.9656	0.1132	0.7734	1.206	0.2644	0.2644	0.9053	0.9053	0.3555	0
13	chr13_37269282	37269282	C	A	0.01819	0.01541	0.1469	1.184	0.1167	0.9421	1.488	0.01684	0.01709	0.8742	0.9852	0.09444	0.8187	1.185	0.4309	0.4805	1.0595	1.0663	0.2208	33.29
13	chr13_37580090	37580090	A	G	0.03207	0.03281	0.7793	0.9766	0.08461	0.8273	1.153	0.03297	0.02958	0.11	1.119	0.07027	0.9748	1.284	0.2928	0.4368	1.0585	1.0539	0.2159	34.71
13	chr13_37598225	37598225	G	A	0.03302	0.03323	0.9387	0.9936	0.08373	0.8432	1.171	0.03269	0.03223	0.831	1.015	0.06884	0.8867	1.161	0.9058	0.9058	1.0063	1.0063	0.8442	0
13	chr13_37678704	37678704	T	A	0.01065	0.01069	0.9775	0.9959	0.1458	0.7483	1.325	0.01125	0.0128	0.2426	0.8774	0.112	0.7045	1.093	0.3456	0.3456	0.9196	0.9196	0.4908	0
13	chr13_37678884	37678884	G	C	0.04442	0.04486	0.8861	0.9897	0.07257	0.8584	1.141	0.04242	0.04352	0.657	0.9736	0.06019	0.8653	1.096	0.6649	0.6649	0.9801	0.9801	0.8619	0
13	chr13_39266397	39266397	A	G	0.01412	0.01646	0.2044	0.8558	0.1228	0.6728	1.089	0.0172	0.01475	0.1104	1.169	0.09776	0.9649	1.416	0.6456	0.9535	1.0358	1.0091	0.0469	74.67
13	chr13_39430314	39430314	G	A	0.03411	0.0344	0.9135	0.9911	0.0824	0.8433	1.165	0.03694	0.03399	0.1925	1.09	0.06614	0.9575	1.241	0.343	0.343	1.0501	1.0501	0.368	0
13	chr13_40293428	40293428	G	A	0.01663	0.01677	0.9416	0.9915	0.1169	0.7884	1.247	0.01932	0.01803	0.4348	1.073	0.09024	0.8991	1.281	0.5663	0.5663	1.0418	1.0418	0.5927	0
13	chr13_41134096	41134096	A	G	0.04104	0.03963	0.6328	1.037	0.07612	0.8933	1.204	0.04182	0.04081	0.6789	1.026	0.06131	0.9096	1.157	0.5317	0.5317	1.0303	1.0303	0.9131	0
13	chr13_41508049	41508049	G	A	0.02142	0.02266	0.5721	0.9439	0.1022	0.7726	1.153	0.02137	0.02177	0.82	0.9811	0.08395	0.8322	1.157	0.5932	0.5932	0.9659	0.9659	0.7701	0
13	chr13_42264380	42264380	A	G	0.03386	0.03281	0.6959	1.033	0.08343	0.8773	1.217	0.03305	0.03941	0.005142	0.833	0.06539	0.7328	0.9469	0.05008	0.4488	0.9041	0.9219	0.0424	75.73
13	chr13_42303746	42303746	A	G	0.01639	0.01824	0.3453	0.897	0.1152	0.7157	1.124	0.01811	0.01428	0.01305	1.273	0.09758	1.052	1.542	0.2014	0.682	1.0998	1.0743	0.0204	81.4
13	chr13_42442510	42442510	A	G	0.01208	0.01363	0.3617	0.8854	0.1335	0.6816	1.15	0.01366	0.01093	0.04268	1.253	0.1117	1.007	1.56	0.3353	0.7311	1.086	1.0614	0.046	74.87
13	chr13_42772730	42772730	A	G	0.0256	0.02862	0.2166	0.892	0.09256	0.744	1.069	0.02908	0.03083	0.4016	0.9418	0.07154	0.8186	1.084	0.1561	0.1561	0.9229	0.9229	0.6424	0
13	chr13_42803341	42803341	A	G	0.03769	0.03669	0.724	1.028	0.07915	0.8806	1.201	0.04083	0.03356	0.001671	1.226	0.06491	1.079	1.392	0.008086	0.1668	1.1422	1.1292	0.0853	66.23
13	chr13_42875044	42875044	C	G	0.02034	0.02379	0.1174	0.8518	0.1026	0.6967	1.041	0.02208	0.02115	0.6007	1.045	0.08395	0.8864	1.232	0.5591	0.6257	0.9628	0.9515	0.1231	57.94
13	chr13_42875721	42875721	G	A	0.03984	0.04235	0.3999	0.9384	0.07558	0.8092	1.088	0.03609	0.04175	0.0162	0.8593	0.06313	0.7593	0.9725	0.01718	0.01718	0.891	0.891	0.3712	0
13	chr13_42876127	42876127	A	C	0.02273	0.02358	0.7055	0.963	0.09969	0.7921	1.171	0.02314	0.02302	0.949	1.005	0.08124	0.8572	1.179	0.8483	0.8483	0.988	0.988	0.7399	0
13	chr13_43463359	43463359	A	G	0.0256	0.02673	0.6382	0.9568	0.09394	0.7959	1.15	0.02293	0.02599	0.1038	0.8795	0.07901	0.7533	1.027	0.122	0.122	0.9107	0.9107	0.4925	0
13	chr13_46946076	46946076	C	G	0.02213	0.02023	0.3768	1.096	0.104	0.8941	1.344	0.02165	0.01771	0.02043	1.227	0.08846	1.032	1.46	0.01967	0.01967	1.1702	1.1702	0.4083	0
13	chr13_47351667	47351667	G	A	0.01651	0.01405	0.1787	1.178	0.1222	0.9274	1.497	0.01451	0.01506	0.7058	0.9626	0.101	0.7896	1.173	0.5733	0.6101	1.0448	1.0525	0.2028	38.36
13	chr13_48611934	48611934	A	G	0.01304	0.01258	0.782	1.038	0.1332	0.7992	1.347	0.01316	0.01319	0.9845	0.9979	0.107	0.8092	1.231	0.8729	0.8729	1.0134	1.0134	0.8176	0
13	chr13_50835715	50835715	A	G	0.01759	0.01982	0.2734	0.8856	0.111	0.7124	1.101	0.01981	0.02193	0.2244	0.9016	0.08534	0.7627	1.066	0.1032	0.1032	0.8956	0.8956	0.8982	0
13	chr13_51105334	51105334	A	G	0.01902	0.02128	0.285	0.892	0.107	0.7232	1.1	0.02052	0.02076	0.8895	0.9881	0.08579	0.8352	1.169	0.4371	0.4371	0.9493	0.9493	0.4556	0
13	chr13_51111355	51111355	C	A	0.01855	0.02023	0.4152	0.9151	0.1089	0.7392	1.133	0.01967	0.01982	0.9294	0.9923	0.08767	0.8356	1.178	0.5622	0.5622	0.9612	0.9612	0.5624	0
13	chr13_51116901	51116901	A	C	0.01831	0.02023	0.3519	0.9033	0.1093	0.7291	1.119	0.01953	0.01974	0.8994	0.989	0.08791	0.8324	1.175	0.4957	0.4957	0.9544	0.9544	0.5182	0
13	chr13_51530530	51530530	A	C	0.03075	0.02956	0.6423	1.042	0.08757	0.8772	1.237	0.02915	0.02833	0.6856	1.03	0.07304	0.8926	1.189	0.5407	0.5407	1.0349	1.0349	0.9191	0
13	chr13_51826044	51826044	G	C	0.02644	0.02285	0.1213	1.161	0.09666	0.961	1.404	0.02526	0.0217	0.05391	1.169	0.08094	0.9972	1.37	0.01349	0.01349	1.1657	1.1657	0.9566	0
13	chr13_51918558	51918558	A	G	0.02094	0.02306	0.3348	0.906	0.1024	0.7412	1.107	0.01833	0.02193	0.03511	0.8327	0.08701	0.7021	0.9875	0.0259	0.0259	0.8627	0.8627	0.5301	0
13	chr13_52365354	52365354	A	C	0.04319	0.03816	0.08867	1.138	0.07584	0.9806	1.32	0.04132	0.04019	0.6383	1.029	0.06172	0.9121	1.162	0.1512	0.1608	1.0711	1.0717	0.3032	5.69
13	chr13_52511626	52511626	A	G	0.02285	0.02432	0.5194	0.9383	0.09887	0.773	1.139	0.02123	0.02388	0.1426	0.8865	0.08218	0.7547	1.041	0.1238	0.1238	0.9073	0.9073	0.6587	0
13	chr13_58904313	58904313	G	A	0.05372	0.04413	0.002913	1.23	0.06956	1.073	1.409	0.04826	0.04566	0.3142	1.06	0.05772	0.9464	1.187	0.007422	0.08555	1.1263	1.1361	0.0998	63.07
13	chr13_60545212	60545212	A	G	0.01687	0.02045	0.07852	0.822	0.1116	0.6605	1.023	0.0196	0.02099	0.4181	0.9324	0.08648	0.787	1.105	0.08623	0.08623	0.8893	0.8893	0.3721	0
13	chr13_60590107	60590107	T	A	0.01699	0.02072	0.06895	0.8169	0.1114	0.6567	1.016	0.01954	0.021	0.3961	0.9292	0.08656	0.7842	1.101	0.07446	0.07446	0.8852	0.8852	0.3612	0
13	chr13_61141762	61141762	A	G	0.01412	0.01426	0.9412	0.9907	0.1267	0.7728	1.27	0.01189	0.01186	0.9844	1.002	0.1126	0.8037	1.25	0.9715	0.9715	0.997	0.997	0.9467	0
13	chr13_64225427	64225427	A	G	0.04466	0.04764	0.344	0.9345	0.07155	0.8123	1.075	0.04591	0.04668	0.7665	0.9828	0.05836	0.8766	1.102	0.4072	0.4072	0.9632	0.9632	0.5852	0
13	chr13_66328476	66328476	A	G	0.03709	0.03627	0.7703	1.024	0.07968	0.8755	1.197	0.03729	0.03746	0.9422	0.9953	0.06431	0.8775	1.129	0.8966	0.8966	1.0065	1.0065	0.7813	0
13	chr13_67802256	67802256	G	A	0.02345	0.02642	0.2053	0.8851	0.09644	0.7326	1.069	0.02788	0.02411	0.05278	1.161	0.07699	0.9981	1.35	0.468	0.8837	1.0446	1.02	0.0279	79.32
13	chr13_68777809	68777809	G	A	0.04499	0.0434	0.6052	1.038	0.07287	0.9002	1.198	0.04026	0.04105	0.7443	0.9801	0.06176	0.8683	1.106	0.9341	0.9341	1.0039	1.0039	0.5479	0
13	chr13_73307527	73307527	A	G	0.03302	0.02746	0.02978	1.209	0.08759	1.019	1.436	0.03297	0.02973	0.1277	1.113	0.07017	0.9698	1.277	0.01091	0.01091	1.1496	1.1496	0.461	0
13	chr13_73343046	73343046	A	G	0.01328	0.01269	0.7269	1.047	0.1323	0.8081	1.357	0.01472	0.01272	0.1599	1.159	0.1053	0.9432	1.425	0.1893	0.1893	1.1142	1.1142	0.5478	0
13	chr13_73803901	73803901	A	G	0.02405	0.02505	0.6653	0.959	0.0969	0.7931	1.16	0.02625	0.02583	0.8283	1.017	0.07661	0.875	1.181	0.924	0.924	0.9943	0.9943	0.6345	0
13	chr13_74420269	74420269	A	G	0.01448	0.01205	0.1563	1.204	0.1311	0.9311	1.557	0.01401	0.01467	0.6485	0.9543	0.1026	0.7805	1.167	0.6075	0.6328	1.0424	1.0567	0.1627	48.7
13	chr13_74440000	74440000	G	A	0.04331	0.04623	0.3473	0.9341	0.07256	0.8103	1.077	0.04437	0.04574	0.5878	0.9686	0.0588	0.8632	1.087	0.311	0.311	0.9548	0.9548	0.6978	0
13	chr13_74562669	74562669	C	A	0.0365	0.03795	0.6107	0.9605	0.07921	0.8224	1.122	0.03964	0.04162	0.41	0.9504	0.06178	0.842	1.073	0.3359	0.3359	0.9542	0.9542	0.9162	0
13	chr13_75993887	75993887	A	G	0.03051	0.0305	0.998	1	0.08712	0.8432	1.186	0.03305	0.03161	0.5049	1.047	0.06902	0.9146	1.199	0.602	0.602	1.0286	1.0286	0.6794	0
13	chr13_76375006	76375006	C	G	0.01866	0.0195	0.685	0.9565	0.1096	0.7716	1.186	0.01776	0.01935	0.3328	0.9162	0.09038	0.7675	1.094	0.3148	0.3148	0.9323	0.9323	0.7619	0
13	chr13_76416034	76416034	A	G	0.01759	0.0195	0.3447	0.9001	0.1114	0.7236	1.12	0.01769	0.0206	0.08094	0.8561	0.0891	0.7189	1.019	0.05095	0.05095	0.873	0.873	0.7253	0
13	chr13_76430665	76430665	A	G	0.03589	0.03386	0.4584	1.062	0.08162	0.9053	1.247	0.0317	0.03285	0.5924	0.9637	0.069	0.8418	1.103	0.9469	0.9469	1.0035	1.0035	0.3635	0
13	chr13_76432070	76432070	A	G	0.02728	0.02243	0.03709	1.222	0.09638	1.012	1.476	0.02342	0.02124	0.2274	1.105	0.08276	0.9396	1.3	0.02318	0.02318	1.1532	1.1532	0.4282	0
13	chr13_77759465	77759465	G	A	0.01795	0.01704	0.6486	1.054	0.1154	0.8406	1.322	0.01551	0.01723	0.2671	0.8985	0.09647	0.7437	1.086	0.5762	0.6137	0.9595	0.961	0.2886	11.21
13	chr13_79455832	79455832	G	A	0.01807	0.01499	0.1061	1.209	0.1177	0.96	1.523	0.0155	0.0192	0.01982	0.8042	0.09372	0.6692	0.9663	0.4154	0.9207	0.942	0.9799	0.0067	86.38
13	chr13_84454655	84454655	C	A	0.01184	0.01143	0.794	1.037	0.1397	0.7888	1.364	0.0133	0.011	0.08606	1.212	0.1121	0.9728	1.51	0.1335	0.1335	1.1402	1.1402	0.384	0
13	chr13_86632597	86632597	G	A	0.03914	0.03819	0.7407	1.026	0.07771	0.8811	1.195	0.03901	0.03712	0.4183	1.053	0.06384	0.9292	1.193	0.4039	0.4039	1.042	1.042	0.7962	0
13	chr13_88329472	88329472	T	A	0.01771	0.01698	0.7101	1.044	0.1147	0.8334	1.307	0.01798	0.01686	0.4844	1.067	0.09337	0.8889	1.282	0.438	0.438	1.0578	1.0578	0.8829	0
13	chr13_96638651	96638651	A	G	0.04464	0.04795	0.293	0.9276	0.07145	0.8064	1.067	0.04332	0.04222	0.6563	1.027	0.06031	0.9127	1.156	0.7332	0.7351	0.9844	0.9831	0.2763	15.63
13	chr13_97484830	97484830	G	A	0.01245	0.01206	0.8117	1.033	0.1362	0.791	1.349	0.01042	0.01134	0.47	0.9185	0.1177	0.7293	1.157	0.6961	0.6961	0.9658	0.9658	0.514	0
13	chr13_98960762	98960762	A	G	0.02225	0.02358	0.5532	0.9423	0.1003	0.7742	1.147	0.02087	0.02295	0.2453	0.9078	0.08333	0.771	1.069	0.2035	0.2035	0.9217	0.9217	0.7748	0
13	chr13_98994030	98994030	G	A	0.01914	0.02065	0.472	0.9256	0.1075	0.7498	1.143	0.01918	0.0192	0.9884	0.9987	0.08892	0.839	1.189	0.6386	0.6386	0.9683	0.9683	0.5859	0
13	chr13_99061642	99061642	C	G	0.01555	0.01331	0.2085	1.171	0.1257	0.9154	1.498	0.01302	0.01256	0.7397	1.037	0.1086	0.838	1.283	0.2827	0.2827	1.0923	1.0923	0.4644	0
13	chr13_99076833	99076833	A	G	0.01173	0.013	0.4428	0.9009	0.136	0.6901	1.176	0.0133	0.01085	0.06598	1.229	0.1125	0.9861	1.533	0.3559	0.6971	1.0833	1.0622	0.0785	67.7
13	chr13_99356584	99356584	A	G	0.02919	0.03522	0.02311	0.8237	0.08548	0.6967	0.974	0.03305	0.03218	0.689	1.028	0.06872	0.8984	1.176	0.2677	0.4845	0.9424	0.9256	0.0434	75.5
14	chr14_100331926	100331926	A	G	0.01352	0.01552	0.2648	0.8692	0.1258	0.6792	1.112	0.0125	0.01421	0.223	0.8783	0.1066	0.7127	1.082	0.09912	0.09912	0.8745	0.8745	0.9496	0
14	chr14_100847437	100847437	G	A	0.01376	0.01646	0.1406	0.8336	0.1237	0.6542	1.062	0.01585	0.01709	0.4249	0.9264	0.09582	0.7678	1.118	0.1256	0.1256	0.8904	0.8904	0.4999	0
14	chr14_100847617	100847617	A	G	0.01424	0.01688	0.1559	0.8414	0.1218	0.6627	1.068	0.01649	0.01748	0.5282	0.9422	0.09438	0.7831	1.134	0.1716	0.1716	0.903	0.903	0.4627	0
14	chr14_101200860	101200860	A	G	0.02357	0.02254	0.6455	1.047	0.09979	0.861	1.273	0.02378	0.0217	0.253	1.098	0.08201	0.9352	1.29	0.2408	0.2408	1.0771	1.0771	0.7127	0
14	chr14_102506647	102506647	A	G	0.01053	0.01091	0.807	0.965	0.1456	0.7254	1.284	0.0109	0.0128	0.1489	0.8498	0.1129	0.6811	1.06	0.1973	0.1973	0.8913	0.8913	0.4902	0
14	chr14_102729886	102729886	A	G	0.02262	0.02055	0.3423	1.103	0.1031	0.9011	1.35	0.0225	0.02154	0.5907	1.046	0.08319	0.8884	1.231	0.3088	0.3088	1.0681	1.0681	0.6888	0
14	chr14_102898363	102898363	A	G	0.02285	0.02349	0.7791	0.9724	0.09965	0.7999	1.182	0.02328	0.02388	0.7459	0.9743	0.08037	0.8323	1.141	0.6683	0.6683	0.9736	0.9736	0.9878	0
14	chr14_102964008	102964008	A	G	0.01269	0.01185	0.6109	1.072	0.1361	0.8208	1.399	0.01344	0.01217	0.3549	1.106	0.1087	0.8935	1.368	0.2969	0.2969	1.0926	1.0926	0.8577	0
14	chr14_103435037	103435037	A	G	0.01125	0.01007	0.4406	1.119	0.1459	0.8407	1.489	0.01005	0.01147	0.2572	0.8746	0.1183	0.6936	1.103	0.6933	0.8344	0.9644	0.9748	0.1895	41.9
14	chr14_103484825	103484825	G	A	0.01962	0.01667	0.1384	1.181	0.1123	0.9475	1.472	0.01748	0.01342	0.00718	1.308	0.1001	1.075	1.591	0.002808	0.002808	1.2502	1.2502	0.4972	0
14	chr14_103576526	103576526	A	G	0.03159	0.03481	0.2308	0.9044	0.08386	0.7674	1.066	0.03259	0.02929	0.1195	1.116	0.07076	0.9718	1.282	0.6798	0.9283	1.0226	1.0095	0.0554	72.76
14	chr14_104208286	104208286	A	C	0.04917	0.04748	0.5987	1.037	0.06983	0.9047	1.19	0.05081	0.04394	0.008125	1.165	0.05766	1.04	1.304	0.01761	0.08005	1.1113	1.1065	0.1987	39.46
14	chr14_105054085	105054085	A	G	0.01783	0.02128	0.09669	0.8347	0.1089	0.6742	1.033	0.01875	0.01904	0.8614	0.9845	0.08957	0.826	1.173	0.2346	0.2896	0.9211	0.9171	0.2418	27.03
14	chr14_105173653	105173653	A	G	0.03422	0.03113	0.2458	1.103	0.08424	0.9348	1.301	0.03489	0.03449	0.8607	1.012	0.06667	0.8878	1.153	0.3884	0.3884	1.0461	1.0461	0.4228	0
14	chr14_105180903	105180903	A	G	0.02621	0.02988	0.1393	0.874	0.09114	0.7311	1.045	0.02527	0.02864	0.08708	0.8791	0.07536	0.7584	1.019	0.02386	0.02386	0.877	0.877	0.9608	0
14	chr14_105268740	105268740	A	G	0.02034	0.02317	0.1971	0.8755	0.1031	0.7153	1.072	0.02088	0.02201	0.5224	0.9476	0.08419	0.8034	1.118	0.1899	0.1899	0.9181	0.9181	0.5522	0
14	chr14_105349504	105349504	A	G	0.0225	0.02767	0.02774	0.8087	0.09663	0.6692	0.9774	0.02355	0.02565	0.2673	0.9162	0.07889	0.785	1.069	0.02451	0.02458	0.8716	0.8716	0.3171	0.1
14	chr14_105349687	105349687	A	G	0.02788	0.02558	0.339	1.093	0.09285	0.911	1.311	0.02661	0.0267	0.9643	0.9966	0.07574	0.8591	1.156	0.5683	0.5683	1.0341	1.0341	0.441	0
14	chr14_105353478	105353478	C	A	0.01615	0.01415	0.2732	1.144	0.1226	0.8994	1.455	0.01418	0.01507	0.5422	0.9399	0.1016	0.7701	1.147	0.8177	0.8033	1.0182	1.0246	0.2171	34.35
14	chr14_105395204	105395204	A	G	0.02919	0.02369	0.0216	1.239	0.09356	1.032	1.489	0.02703	0.02583	0.54	1.048	0.0761	0.9026	1.216	0.05444	0.1436	1.1202	1.1295	0.1651	48.11
14	chr14_105407327	105407327	A	G	0.02418	0.02432	0.952	0.9942	0.09742	0.8214	1.203	0.02371	0.02294	0.6793	1.034	0.08086	0.8824	1.212	0.7795	0.7795	1.0176	1.0176	0.7565	0
14	chr14_105407525	105407525	A	G	0.02441	0.02432	0.9692	1.004	0.09717	0.8297	1.214	0.02371	0.02287	0.6483	1.038	0.08093	0.8854	1.216	0.7036	0.7036	1.0239	1.0239	0.7923	0
14	chr14_105452941	105452941	A	G	0.01328	0.01541	0.2334	0.86	0.1266	0.671	1.102	0.01585	0.0174	0.3191	0.9094	0.09539	0.7543	1.096	0.1305	0.1305	0.8912	0.8912	0.7246	0
14	chr14_105609836	105609836	A	G	0.02417	0.02421	0.9843	0.9981	0.09752	0.8244	1.208	0.02236	0.02341	0.5654	0.9542	0.08155	0.8133	1.12	0.6502	0.6502	0.972	0.972	0.7235	0
14	chr14_105614734	105614734	A	G	0.03058	0.03172	0.662	0.9629	0.0864	0.8129	1.141	0.03272	0.03247	0.91	1.008	0.06872	0.8808	1.153	0.8559	0.8559	0.9903	0.9903	0.6784	0
14	chr14_105707609	105707609	A	G	0.01268	0.01289	0.9005	0.9835	0.1334	0.7572	1.277	0.01352	0.01311	0.7712	1.031	0.1065	0.8372	1.271	0.8838	0.8838	1.0122	1.0122	0.7823	0
14	chr14_20216010	20216010	G	A	0.02418	0.02223	0.386	1.09	0.09949	0.8969	1.325	0.02266	0.02211	0.7591	1.026	0.08253	0.8725	1.206	0.4281	0.4281	1.0516	1.0516	0.6397	0
14	chr14_20344592	20344592	A	G	0.01292	0.01332	0.8163	0.9699	0.1318	0.7491	1.256	0.01274	0.0139	0.4085	0.9158	0.1064	0.7434	1.128	0.4302	0.4302	0.9368	0.9368	0.7347	0
14	chr14_20389628	20389628	A	G	0.04057	0.04031	0.9301	1.007	0.07608	0.8672	1.169	0.03897	0.0374	0.5039	1.044	0.06372	0.921	1.182	0.564	0.564	1.0286	1.0286	0.7162	0
14	chr14_20404076	20404076	A	T	0.03721	0.04069	0.2309	0.9112	0.07763	0.7826	1.061	0.03765	0.04277	0.03234	0.8756	0.06213	0.7752	0.989	0.01561	0.01561	0.8893	0.8893	0.6886	0
14	chr14_20452460	20452460	G	A	0.02285	0.02516	0.3156	0.9062	0.09814	0.7477	1.098	0.02363	0.02255	0.5555	1.049	0.08128	0.8946	1.23	0.8518	0.836	0.9884	0.9851	0.2508	24.17
14	chr14_20502044	20502044	A	C	0.02586	0.02601	0.9516	0.9943	0.0943	0.8265	1.196	0.02647	0.02896	0.2142	0.9119	0.07431	0.7883	1.055	0.3114	0.3114	0.9426	0.9426	0.4712	0
14	chr14_20502331	20502331	G	A	0.01579	0.01488	0.6214	1.062	0.1218	0.8364	1.348	0.01415	0.01678	0.08041	0.8412	0.09901	0.6929	1.021	0.2966	0.5626	0.9229	0.935	0.1376	54.65
14	chr14_20502602	20502602	A	G	0.0353	0.03365	0.5463	1.051	0.08208	0.8946	1.234	0.03743	0.03356	0.08635	1.12	0.06611	0.9839	1.275	0.08631	0.08631	1.0923	1.0923	0.5463	0
14	chr14_20528250	20528250	A	C	0.03115	0.03094	0.9357	1.007	0.08642	0.8501	1.193	0.03172	0.03333	0.4582	0.9503	0.06876	0.8305	1.087	0.5962	0.5962	0.9719	0.9719	0.5997	0
14	chr14_20528309	20528309	A	G	0.01651	0.01792	0.4689	0.9198	0.1154	0.7336	1.153	0.01649	0.01795	0.3565	0.9172	0.09376	0.7632	1.102	0.2411	0.2411	0.9182	0.9182	0.9848	0
14	chr14_20528682	20528682	G	A	0.03171	0.03113	0.8239	1.019	0.08586	0.8614	1.206	0.03205	0.03348	0.5118	0.9561	0.0685	0.8359	1.093	0.7072	0.7072	0.9801	0.9801	0.5619	0
14	chr14_20612267	20612267	A	G	0.03662	0.03626	0.8962	1.011	0.08012	0.8637	1.182	0.03732	0.03478	0.2655	1.076	0.06571	0.9459	1.224	0.3429	0.3429	1.0494	1.0494	0.5476	0
14	chr14_20612465	20612465	G	A	0.03793	0.03606	0.5083	1.054	0.07934	0.9021	1.231	0.03794	0.03668	0.586	1.036	0.0644	0.9129	1.175	0.3986	0.3986	1.0431	1.0431	0.8661	0
14	chr14_20612595	20612595	C	G	0.03793	0.03606	0.5083	1.054	0.07934	0.9021	1.231	0.03807	0.03668	0.5479	1.039	0.06435	0.9163	1.179	0.3792	0.3792	1.0449	1.0449	0.8884	0
14	chr14_20612672	20612672	G	A	0.03749	0.03588	0.5663	1.047	0.0797	0.8954	1.224	0.03776	0.03668	0.6402	1.031	0.06449	0.9082	1.169	0.4651	0.4651	1.0373	1.0373	0.8806	0
14	chr14_20612763	20612763	A	G	0.03782	0.03586	0.4886	1.057	0.07951	0.9041	1.235	0.03808	0.03661	0.5256	1.042	0.06439	0.9182	1.182	0.3496	0.3496	1.0479	1.0479	0.8889	0
14	chr14_20692305	20692305	A	G	0.01998	0.01468	0.006382	1.369	0.1156	1.091	1.717	0.01911	0.02263	0.04274	0.8412	0.08546	0.7114	0.9946	0.9904	0.7915	0.9992	1.0665	0.0007	91.29
14	chr14_20711852	20711852	G	C	0.0122	0.01352	0.4357	0.9013	0.1334	0.694	1.171	0.01196	0.01452	0.06604	0.8217	0.107	0.6663	1.013	0.05497	0.05497	0.852	0.852	0.5887	0
14	chr14_20851708	20851708	G	A	0.01795	0.02013	0.2881	0.8898	0.11	0.7172	1.104	0.01882	0.02021	0.4098	0.9299	0.08816	0.7824	1.105	0.1912	0.1912	0.914	0.914	0.7545	0
14	chr14_20871973	20871973	G	A	0.04128	0.04078	0.8658	1.013	0.07552	0.8735	1.174	0.04295	0.04245	0.8398	1.012	0.06034	0.8994	1.139	0.7939	0.7939	1.0124	1.0124	0.9918	0
14	chr14_20924204	20924204	G	A	0.0469	0.04885	0.5432	0.9582	0.07023	0.835	1.1	0.05243	0.04924	0.234	1.068	0.0556	0.9581	1.191	0.5821	0.7085	1.0243	1.0202	0.2258	31.83
14	chr14_21109507	21109507	G	A	0.0128	0.01153	0.438	1.112	0.1366	0.8506	1.453	0.01245	0.01217	0.8353	1.023	0.1106	0.8238	1.271	0.5164	0.5164	1.0574	1.0574	0.6351	0
14	chr14_21469268	21469268	A	G	0.01425	0.01594	0.3556	0.8924	0.1233	0.7008	1.136	0.01656	0.01968	0.0551	0.839	0.09162	0.7011	1.004	0.03675	0.03675	0.8576	0.8576	0.6879	0
14	chr14_21490606	21490606	A	C	0.03458	0.02925	0.04232	1.189	0.0853	1.006	1.405	0.03184	0.0334	0.4718	0.9518	0.06865	0.832	1.089	0.4766	0.6136	1.0388	1.0577	0.0421	75.79
14	chr14_21502029	21502029	A	G	0.01196	0.01247	0.7572	0.9587	0.1365	0.7337	1.253	0.01423	0.01218	0.1419	1.171	0.1074	0.9485	1.445	0.335	0.4426	1.0848	1.0785	0.2494	24.61
14	chr14_21553057	21553057	G	A	0.02213	0.02233	0.9305	0.9912	0.1016	0.8122	1.21	0.02363	0.02427	0.733	0.9732	0.07976	0.8323	1.138	0.7477	0.7477	0.98	0.98	0.8872	0
14	chr14_21861835	21861835	G	A	0.01675	0.01509	0.3764	1.112	0.1196	0.8792	1.405	0.01741	0.01732	0.9587	1.005	0.09339	0.8368	1.207	0.5563	0.5563	1.0443	1.0443	0.5049	0
14	chr14_21993638	21993638	C	G	0.0122	0.01237	0.9191	0.9863	0.136	0.7554	1.288	0.01529	0.011	0.002136	1.395	0.109	1.127	1.727	0.02036	0.3286	1.2181	1.1842	0.0467	74.73
14	chr14_22002461	22002461	A	G	0.0207	0.02159	0.6783	0.9577	0.1042	0.7807	1.175	0.02073	0.0199	0.6285	1.043	0.08652	0.8801	1.235	0.9129	0.9129	1.0073	1.0073	0.5287	0
14	chr14_22038001	22038001	A	G	0.04405	0.04434	0.9253	0.9932	0.07291	0.8609	1.146	0.04334	0.0437	0.8852	0.9914	0.05979	0.8818	1.115	0.8642	0.8642	0.9921	0.9921	0.9847	0
14	chr14_22038091	22038091	A	G	0.03302	0.03029	0.2976	1.093	0.08553	0.9244	1.293	0.03099	0.03254	0.4688	0.9509	0.06953	0.8297	1.09	0.9251	0.8805	1.0051	1.0104	0.2064	37.36
14	chr14_23237212	23237212	A	G	0.02239	0.02065	0.423	1.086	0.1032	0.8873	1.33	0.02264	0.01912	0.04377	1.189	0.08578	1.005	1.406	0.03911	0.03911	1.1458	1.1458	0.4995	0
14	chr14_23312594	23312594	A	G	0.02656	0.02642	0.9534	1.005	0.09329	0.8375	1.207	0.02583	0.02802	0.2672	0.9198	0.07535	0.7935	1.066	0.4068	0.4068	0.9525	0.9525	0.4601	0
14	chr14_23313980	23313980	A	G	0.02669	0.02589	0.7376	1.032	0.09361	0.8589	1.24	0.0271	0.0249	0.2569	1.091	0.0768	0.9385	1.268	0.2756	0.2756	1.0669	1.0669	0.6461	0
14	chr14_23342582	23342582	A	G	0.01579	0.01855	0.1572	0.8488	0.116	0.6762	1.066	0.01741	0.01475	0.08384	1.183	0.09751	0.9775	1.433	0.6819	0.9615	1.0311	1.008	0.0285	79.16
14	chr14_23346025	23346025	A	G	0.02393	0.02474	0.7262	0.9665	0.0973	0.7987	1.17	0.02349	0.02614	0.162	0.8962	0.07842	0.7685	1.045	0.1909	0.1909	0.9233	0.9233	0.5456	0
14	chr14_23511579	23511579	A	G	0.02249	0.02109	0.5199	1.068	0.1026	0.8737	1.306	0.02187	0.02248	0.734	0.9722	0.08283	0.8266	1.144	0.8903	0.8903	1.0089	1.0089	0.476	0
14	chr14_23519131	23519131	A	G	0.03984	0.03649	0.2417	1.096	0.07817	0.9402	1.277	0.03899	0.03988	0.7061	0.9767	0.06266	0.8638	1.104	0.66	0.6655	1.0217	1.0249	0.25	24.43
14	chr14_23744932	23744932	A	G	0.04547	0.04507	0.8998	1.009	0.07206	0.8762	1.162	0.04387	0.04729	0.1785	0.9244	0.05847	0.8243	1.037	0.3342	0.3342	0.9571	0.9571	0.3453	0
14	chr14_23828857	23828857	G	A	0.01882	0.01739	0.4751	1.084	0.1127	0.869	1.352	0.0179	0.0175	0.8038	1.023	0.09265	0.8534	1.227	0.5195	0.5195	1.0472	1.0472	0.6914	0
14	chr14_23856861	23856861	A	G	0.02082	0.0218	0.6493	0.9539	0.1038	0.7782	1.169	0.02088	0.02255	0.3455	0.9241	0.08368	0.7843	1.089	0.3078	0.3078	0.9357	0.9357	0.8118	0
14	chr14_23876267	23876267	A	G	0.01567	0.01876	0.114	0.8327	0.116	0.6634	1.045	0.01606	0.01765	0.3123	0.9087	0.09477	0.7547	1.094	0.07493	0.07493	0.8775	0.8775	0.5598	0
14	chr14_23902865	23902865	A	G	0.01376	0.01226	0.3776	1.124	0.1322	0.8672	1.456	0.01302	0.01217	0.5336	1.071	0.1095	0.8637	1.327	0.2954	0.2954	1.0923	1.0923	0.7784	0
14	chr14_23992753	23992753	A	C	0.02108	0.01882	0.2812	1.122	0.1072	0.9097	1.385	0.01772	0.02007	0.1561	0.8804	0.08987	0.7382	1.05	0.6919	0.9133	0.9731	0.9869	0.083	66.72
14	chr14_24533539	24533539	A	C	0.04128	0.04182	0.8551	0.9864	0.07509	0.8514	1.143	0.04168	0.04175	0.9762	0.9982	0.06101	0.8857	1.125	0.8989	0.8989	0.9953	0.9953	0.9906	0
14	chr14_24568323	24568323	A	G	0.03458	0.03774	0.2595	0.9133	0.08044	0.7801	1.069	0.03439	0.03239	0.3609	1.064	0.06798	0.9313	1.216	0.9755	0.9135	0.9984	0.9918	0.147	52.45
14	chr14_24654455	24654455	C	G	0.0152	0.01122	0.01938	1.36	0.1321	1.05	1.762	0.01373	0.01366	0.9602	1.005	0.105	0.8183	1.235	0.1374	0.3345	1.1299	1.1568	0.073	68.88
14	chr14_24731026	24731026	G	A	0.03306	0.02758	0.03241	1.206	0.08751	1.016	1.431	0.03086	0.0256	0.009392	1.212	0.07413	1.048	1.402	0.0007722	0.0007722	1.2095	1.2095	0.9655	0
14	chr14_24761467	24761467	A	C	0.02527	0.02548	0.928	0.9914	0.09532	0.8225	1.195	0.02448	0.02591	0.4555	0.9436	0.07781	0.8101	1.099	0.5253	0.5253	0.9624	0.9624	0.688	0
14	chr14_24785092	24785092	A	C	0.01531	0.01551	0.9142	0.987	0.1216	0.7776	1.253	0.0196	0.01475	0.002271	1.336	0.09514	1.108	1.61	0.01972	0.3281	1.1909	1.1592	0.0499	73.99
14	chr14_24883918	24883918	G	A	0.01208	0.013	0.5841	0.9288	0.1349	0.7131	1.21	0.01097	0.01498	0.003503	0.729	0.1087	0.5892	0.9021	0.009113	0.08382	0.8019	0.8121	0.1621	48.84
14	chr14_24976561	24976561	G	C	0.0145	0.01443	0.9698	1.005	0.1257	0.7854	1.285	0.01651	0.01437	0.1552	1.152	0.09939	0.9478	1.399	0.2537	0.2537	1.0931	1.0931	0.3943	0
14	chr14_24976657	24976657	A	C	0.02034	0.01635	0.04632	1.249	0.1119	1.003	1.556	0.01551	0.01717	0.2829	0.9019	0.09624	0.7468	1.089	0.6296	0.7375	1.0358	1.0561	0.0274	79.45
14	chr14_27406892	27406892	A	C	0.008635	0.01169	0.04361	0.7366	0.1521	0.5468	0.9924	0.01095	0.01026	0.5838	1.068	0.1195	0.8447	1.349	0.4186	0.56	0.9268	0.8976	0.0548	72.89
14	chr14_31549832	31549832	A	G	0.02204	0.01966	0.2679	1.124	0.1052	0.9142	1.381	0.02084	0.0193	0.369	1.081	0.08719	0.9116	1.283	0.1625	0.1625	1.0983	1.0983	0.7753	0
14	chr14_31583512	31583512	A	G	0.01555	0.01394	0.371	1.118	0.1243	0.876	1.426	0.01458	0.01476	0.9037	0.9878	0.1015	0.8096	1.205	0.6356	0.6356	1.038	1.038	0.4404	0
14	chr14_31598301	31598301	G	A	0.04894	0.04466	0.1764	1.101	0.07091	0.9578	1.265	0.04713	0.04316	0.1172	1.097	0.05887	0.9771	1.231	0.03783	0.03783	1.0986	1.0986	0.9685	0
14	chr14_31765126	31765126	G	A	0.01472	0.01478	0.972	0.9956	0.1243	0.7804	1.27	0.015	0.01452	0.7412	1.034	0.1012	0.8479	1.261	0.8151	0.8151	1.0185	1.0185	0.8134	0
14	chr14_33243091	33243091	G	A	0.01125	0.0131	0.2598	0.8567	0.1374	0.6545	1.121	0.01189	0.0142	0.09368	0.835	0.1077	0.6761	1.031	0.0442	0.0442	0.8432	0.8432	0.8832	0
14	chr14_34269167	34269167	G	C	0.01208	0.01583	0.03393	0.7606	0.1294	0.5902	0.9802	0.01486	0.01561	0.6164	0.9514	0.09956	0.7827	1.156	0.09176	0.1865	0.8754	0.8637	0.1704	46.79
14	chr14_36191031	36191031	G	A	0.05087	0.04875	0.5149	1.046	0.06885	0.9138	1.197	0.04805	0.04495	0.2284	1.072	0.05801	0.9571	1.201	0.1811	0.1811	1.0611	1.0611	0.7851	0
14	chr14_39649781	39649781	G	A	0.01651	0.01834	0.3507	0.8984	0.1148	0.7173	1.125	0.01408	0.01506	0.5022	0.934	0.1018	0.7651	1.14	0.2623	0.2623	0.9182	0.9182	0.8001	0
14	chr14_39650234	39650234	A	T	0.03614	0.04036	0.1424	0.8915	0.07837	0.7645	1.039	0.03814	0.03793	0.9292	1.006	0.06378	0.8875	1.14	0.3941	0.4433	0.9587	0.9552	0.2318	30.07
14	chr14_39736680	39736680	A	G	0.02846	0.0304	0.447	0.9342	0.08948	0.784	1.113	0.02877	0.02934	0.7829	0.9801	0.073	0.8494	1.131	0.4071	0.4071	0.9636	0.9636	0.9155	0
14	chr14_41522215	41522215	C	A	0.03844	0.04153	0.2946	0.9228	0.07669	0.794	1.072	0.04168	0.04347	0.4656	0.9569	0.0604	0.85	1.077	0.222	0.222	0.9437	0.9437	0.7101	0
14	chr14_45400736	45400736	A	G	0.04176	0.03774	0.1689	1.111	0.07666	0.9562	1.291	0.03729	0.03847	0.6115	0.9681	0.06388	0.8542	1.097	0.6248	0.6626	1.0243	1.0303	0.1677	47.47
14	chr14_45403699	45403699	A	C	0.01292	0.01184	0.5151	1.092	0.1354	0.8375	1.424	0.01366	0.01186	0.1906	1.153	0.1091	0.9313	1.429	0.1545	0.1545	1.1286	1.1286	0.7546	0
14	chr14_45644706	45644706	G	A	0.01137	0.01196	0.7136	0.95	0.1397	0.7224	1.249	0.009841	0.01155	0.1722	0.8505	0.1187	0.6739	1.073	0.2015	0.2015	0.8909	0.8909	0.5462	0
14	chr14_45658156	45658156	A	G	0.0274	0.02442	0.2104	1.125	0.09428	0.9354	1.354	0.02243	0.02209	0.8475	1.016	0.08271	0.864	1.195	0.333	0.333	1.062	1.062	0.4165	0
14	chr14_45693605	45693605	G	A	0.01173	0.01226	0.7413	0.9555	0.1378	0.7294	1.252	0.009907	0.0121	0.08454	0.8172	0.1172	0.6494	1.028	0.127	0.127	0.8726	0.8726	0.3874	0
14	chr14_45711988	45711988	A	C	0.01125	0.01226	0.5315	0.9165	0.1393	0.6975	1.204	0.009836	0.01217	0.06545	0.806	0.1173	0.6405	1.014	0.07036	0.07036	0.8501	0.8501	0.4805	0
14	chr14_47426686	47426686	C	G	0.0213	0.02296	0.4521	0.9262	0.102	0.7583	1.131	0.02208	0.02349	0.4374	0.9385	0.08173	0.7996	1.102	0.2819	0.2819	0.9337	0.9337	0.9196	0
14	chr14_47566114	47566114	G	A	0.01125	0.0108	0.7734	1.042	0.1434	0.7868	1.38	0.0116	0.01077	0.5153	1.078	0.1162	0.8589	1.354	0.4947	0.4947	1.0636	1.0636	0.854	0
14	chr14_50074122	50074122	T	A	0.03924	0.03931	0.9824	0.9983	0.07713	0.8582	1.161	0.03849	0.0373	0.6092	1.033	0.06391	0.9116	1.171	0.7061	0.7061	1.0187	1.0187	0.733	0
14	chr14_50074520	50074520	A	G	0.03924	0.0392	0.9889	1.001	0.07718	0.8605	1.165	0.03849	0.0373	0.6092	1.033	0.06391	0.9116	1.171	0.6895	0.6895	1.0199	1.0199	0.7535	0
14	chr14_50092598	50092598	G	A	0.03242	0.03092	0.5668	1.05	0.08551	0.8881	1.242	0.03106	0.02926	0.3888	1.063	0.0714	0.9246	1.223	0.3065	0.3065	1.0576	1.0576	0.912	0
14	chr14_50244662	50244662	G	A	0.01352	0.01216	0.419	1.113	0.133	0.8579	1.445	0.01153	0.01584	0.002281	0.7249	0.1059	0.589	0.8921	0.06076	0.5918	0.8561	0.8915	0.0117	84.28
14	chr14_50246320	50246320	A	G	0.01484	0.01635	0.4148	0.9059	0.1213	0.7143	1.149	0.01507	0.01561	0.7207	0.9651	0.09923	0.7946	1.172	0.4278	0.4278	0.9409	0.9409	0.6863	0
14	chr14_50298962	50298962	A	T	0.01783	0.01929	0.4696	0.9227	0.1112	0.742	1.148	0.01715	0.01725	0.9531	0.9945	0.09385	0.8274	1.195	0.609	0.609	0.964	0.964	0.6066	0
14	chr14_50583096	50583096	G	A	0.02058	0.01803	0.2152	1.144	0.1089	0.9245	1.417	0.01932	0.01654	0.08723	1.171	0.09237	0.977	1.403	0.03552	0.03552	1.1596	1.1596	0.8702	0
14	chr14_50789476	50789476	A	G	0.04487	0.04497	0.9739	0.9976	0.07234	0.8658	1.15	0.04331	0.04355	0.923	0.9942	0.05985	0.8842	1.118	0.9235	0.9235	0.9956	0.9956	0.971	0
14	chr14_50901768	50901768	A	G	0.04212	0.04235	0.9385	0.9943	0.0745	0.8592	1.151	0.04295	0.03949	0.1536	1.092	0.06147	0.9677	1.231	0.2912	0.2912	1.0513	1.0513	0.3318	0
14	chr14_51219249	51219249	A	G	0.01651	0.01656	0.9788	0.9969	0.1175	0.7918	1.255	0.01578	0.01834	0.1045	0.8582	0.09429	0.7134	1.032	0.2	0.2	0.9101	0.9101	0.32	0
14	chr14_51352345	51352345	A	G	0.01555	0.01415	0.4391	1.1	0.1238	0.8634	1.403	0.01472	0.01717	0.1081	0.8551	0.09749	0.7064	1.035	0.4323	0.7366	0.9416	0.9587	0.11	60.85
14	chr14_51411248	51411248	G	A	0.01152	0.01132	0.9006	1.018	0.1421	0.7705	1.345	0.01175	0.01065	0.3974	1.105	0.1178	0.877	1.392	0.4638	0.4638	1.0687	1.0687	0.6568	0
14	chr14_52495481	52495481	A	G	0.02441	0.02642	0.3952	0.9221	0.0954	0.7649	1.112	0.02526	0.02654	0.51	0.9507	0.07678	0.8179	1.105	0.2956	0.2956	0.9394	0.9394	0.803	0
14	chr14_52496387	52496387	C	A	0.02425	0.02648	0.3458	0.9134	0.09613	0.7565	1.103	0.02542	0.0267	0.5191	0.9509	0.0781	0.8159	1.108	0.2737	0.2737	0.9358	0.9358	0.7453	0
14	chr14_52496407	52496407	G	A	0.02525	0.02767	0.3134	0.91	0.09358	0.7575	1.093	0.02689	0.02778	0.6534	0.967	0.07479	0.8351	1.12	0.3272	0.3272	0.9444	0.9444	0.612	0
14	chr14_53657823	53657823	A	G	0.04355	0.04088	0.3749	1.068	0.07447	0.9232	1.236	0.0397	0.04589	0.01202	0.8595	0.06032	0.7637	0.9674	0.1632	0.6636	0.9367	0.9539	0.0234	80.53
[truncated: 4,627 more rows]
