# Supplementary material for: Whole-exome SNP array identifies 15 new susceptibility loci for psoriasis
Source: Nat Commun. 2015 Apr 9;6:6793. doi: 10.1038/ncomms7793 (PMC4403312; doi:10.1038/ncomms7793)
Supplement: Supplementary Data 2 — Meta-analysis of the 59 SNPs in the discovery (Exome_Asian Array stage and Exome_Fine Array stage) and replication stage. [file ncomms7793-s3.xlsx]

## Sheet: Supplementary Data 2
CHR	rsID	BP	GeneList	Function	A1	A2	Exome_Asian Array					Exome_Fine Array					Meta analysis of first two stages							Genotyping					Meta analysis of three stages				Q	I2
							F_A	F_U	P-asia	OR		F_A	F_U	P-fine	OR		P (Fixed)	P (Random)	OR (Fixed)	OR (Random)	Q	I2		F_A	F_U	P-re	OR		P (Fixed)	P (Random)	OR (Fixed)	OR (Random)
1	rs2504779	27709020	CD164L2	missense	G	A	0.3234	0.3401	0.01792	0.9274		0.3249	0.3442	0.0007866	0.9169		4.175e-05	4.175e-05	0.9211	0.9211	0.7813	0		0.4182	0.4313	0.03702	0.9481		6.456e-06	6.456e-06	0.9313	0.9313	0.6471	0
1	rs4908343	27931698	none	near-gene-5	G	A	0.3619	0.3763	0.04625	0.94		0.3562	0.3779	0.0002234	0.9108		3.787e-05	3.787e-05	0.9223	0.9223	0.4309	0		0.3566	0.3687	0.01977	0.9489		3.544e-06	3.544e-06	0.9337	0.9337	0.4668	0
1	rs10888510	152681835	LCE4A	missense	A	C	0.1307	0.1197	0.02706	1.105		0.1327	0.1148	8.438e-06	1.18		1.304e-06	2.176e-05	1.1492	1.1477	0.2623	20.43		0.02803	0.03998	0.0002995	0.6925		0.0002303	0.9374	1.1072	0.9916	0	91.69
1	rs145965895	153751311	SLC27A3	missense	C	G	0.01531	0.01122	0.01625	1.371		0.01741	0.01272	0.001667	1.375		8.13e-05	8.13e-05	1.3735	1.3735	0.986	0		0.01709	0.01485	0.09576	1.153		0.08263	0.3515	1.1073	1.1688	0.0005	86.9
2	rs11424	65496018	ACTR2	utr-3	G	C	0.2266	0.2424	0.01264	0.9154		0.2267	0.2487	2.27e-05	0.8856		1.172e-06	1.172e-06	0.8973	0.8973	0.468	0		0.2436	0.2441	0.922	0.9975		0.0003482	0.09621	0.942	0.9346	0.0034	82.41
3	rs2660753	87110674	none	intergenic	A	G	0.3077	0.2897	0.008635	1.09		0.305	0.2874	0.001623	1.088		3.984e-05	3.984e-05	1.0888	1.0888	0.9653	0		0.2932	0.2942	0.8401	0.9952		0.003016	0.0978	1.0474	1.0545	0.0172	75.38
3	rs78761311	118909892	UPK1B	missense	G	A	0.09643	0.1065	0.02632	0.8954		0.09793	0.1103	0.0009141	0.876		7.076e-05	7.076e-05	0.8836	0.8836	0.7314	0		0.09989	0.09946	0.8957	1.005		0.00354	0.09794	0.9336	0.9263	0.0245	73.05
3	rs720390	185548683	none	intergenic	A	G	0.2014	0.1886	0.03159	1.085		0.1986	0.1825	0.0007844	1.11		7.445e-05	7.445e-05	1.0998	1.0998	0.6417	0		0.1767	0.1861	0.02374	0.9382		0.1208	0.4862	1.0288	1.0402	0.0001	89.26
4	rs1587563	78734563	CNOT6L	intron	G	A	0.376	0.3564	0.006709	1.088		0.3744	0.3572	0.003547	1.077		6.821e-05	6.821e-05	1.0814	1.0814	0.8	0		0.3668	0.3616	0.3218	1.023		0.0002475	0.004279	1.0558	1.0586	0.1727	43.06
4	rs7665090	103551603	none	near-gene-3	A	G	0.4832	0.5081	0.0009201	0.9054		0.4924	0.5074	0.01401	0.9418		6.376e-05	8.754e-05	0.9271	0.927	0.3079	3.83		0.4828	0.4978	0.005707	0.9416		1.363e-06	1.363e-06	0.9333	0.9333	0.5148	0
4	rs35169064	127304595	none	intergenic	A	G	0.4571	0.4723	0.04251	0.9409		0.451	0.4733	0.000248	0.9142		3.744e-05	3.744e-05	0.9248	0.9248	0.4576	0		0.4576	0.4656	0.14	0.9683		4.512e-05	0.0009592	0.9432	0.9423	0.2142	35.1
4	rs11934907	168965733	none	intergenic	C	A	0.2881	0.3114	0.0007021	0.895		0.2925	0.3075	0.007471	0.9313		2.54e-05	2.54e-05	0.9167	0.9167	0.3462	0		0.2888	0.3013	0.01592	0.9417		1.753e-06	1.753e-06	0.9268	0.9268	0.4541	0
5	rs2544600	79733079	ZFYVE16	missense	A	G	0.05276	0.06195	0.008531	0.8435		0.0513	0.06103	0.0005213	0.832		1.386e-05	1.386e-05	0.8366	0.8366	0.8698	0		0.004078	0.004899	0.2775	0.8318		7.488e-06	7.488e-06	0.8363	0.8363	0.9861	0
5	rs27044	96118852	ERAP1	missense	C	G	0.4737	0.4918	0.01534	0.9299		0.4754	0.4969	0.0004393	0.9177		2.072e-05	2.072e-05	0.9225	0.9225	0.7328	0		0.4648	0.5158	6.645e-21	0.8153		7.655e-21	0.005616	0.8747	0.8849	0.0001	89.16
5	rs30187	96124330	ERAP1	missense	G	A	0.4491	0.4657	0.02621	0.9353		0.451	0.4744	0.0001207	0.9102		1.154e-05	1.154e-05	0.9201	0.9201	0.483	0		0.4433	0.491	1.6e-18	0.8255		1.185e-19	0.00242	0.8781	0.8875	0.0007	86.26
5	rs26653	96139250	ERAP1	missense	G	C	0.4177	0.4349	0.02046	0.9322		0.423	0.445	0.0002712	0.9143		1.826e-05	1.826e-05	0.9214	0.9214	0.6195	0		0.417	0.4579	2.809e-14	0.847		1.846e-16	0.0002763	0.8884	0.895	0.0132	76.9
5	rs7380824	138856982	TMEM173	missense	A	G	0.334	0.3537	0.00557	0.9162		0.3359	0.3586	9.801e-05	0.905		1.844e-06	1.844e-06	0.9094	0.9094	0.7623	0		0.3379	0.3386	0.8916	0.9969		0.000223	0.06019	0.946	0.9401	0.0099	78.34
5	rs11554776	138861078	TMEM173	missense	A	G	0.3343	0.3549	0.003842	0.9128		0.3364	0.3591	9.561e-05	0.9049		1.229e-06	1.229e-06	0.908	0.908	0.8306	0		0.3248	0.3336	0.08846	0.961		1.607e-06	0.0002219	0.9299	0.9282	0.1772	42.21
5	rs11738832	139294677	NRG2	intron	G	A	0.4786	0.4632	0.03977	1.064		0.4812	0.4589	0.0002385	1.094		3.266e-05	3.266e-05	1.0819	1.0819	0.4727	0		0.468	0.4701	0.6906	0.9914		0.004119	0.147	1.0418	1.0476	0.0078	79.38
7	rs35960711	29980471	SCRN1	missense	A	G	0.08495	0.07547	0.01965	1.137		0.08202	0.0718	0.001678	1.155		9.614e-05	9.614e-05	1.1476	1.1476	0.8268	0		0.1627	0.5861	3.196e-306	0.1372		3.96e-53	0.4021	0.6318	0.5649	0	99.8
7	rs10247620	31683410	CCDC129	missense	G	A	0.0938	0.1109	0.0001726	0.8299		0.1061	0.1185	0.00126	0.8829		1.259e-06	1.259e-06	0.8625	0.8625	0.3255	0		0.102	0.1319	4.636e-12	0.7478		1.556e-15	0.0001041	0.8212	0.8188	0.0143	76.47
7	rs66827095	44134391	none	intergenic	G	A	0.5013	0.4822	0.01062	1.08		0.5002	0.4817	0.002349	1.077		6.968e-05	6.968e-05	1.0782	1.0782	0.9426	0		0.486	0.4845	0.7814	1.006		0.001495	0.04359	1.0463	1.0512	0.0546	65.61
7	rs9640663	77247821	PTPN12	missense	G	A	0.1493	0.1371	0.01983	1.105		0.1493	0.1359	0.001644	1.116		9.251e-05	9.251e-05	1.1116	1.1116	0.8576	0		0.1404	0.1366	0.3049	1.033		0.0002772	0.003271	1.0772	1.0798	0.2044	37.02
7	rs2233580	127253550	PAX4	missense	A	G	0.05803	0.06677	0.01606	0.861		0.05795	0.06914	0.0001647	0.8282		9.007e-06	9.007e-06	0.8409	0.8409	0.6268	0		0.05969	0.06287	0.2215	0.9462		3.176e-05	0.003166	0.8843	0.8804	0.1267	51.6
8	rs10875472	142367335	GPR20	missense	A	G	0.4417	0.4593	0.01813	0.9313		0.4351	0.455	0.001031	0.9226		5.461e-05	5.461e-05	0.9261	0.9261	0.8092	0		0.4919	0.4933	0.8726	0.9943		0.0005056	0.03324	0.9434	0.948	0.1182	53.17
9	rs4877678	84452655	none	intergenic	G	A	0.4588	0.4335	0.0006876	1.108		0.4563	0.4383	0.003156	1.075		9.297e-06	9.297e-06	1.088	1.088	0.4367	0		0.4472	0.4455	0.7487	1.007		0.0003804	0.04352	1.0523	1.0598	0.021	74.13
9	rs2778031	90835726	none	intergenic	G	A	0.3832	0.3996	0.02535	0.9336		0.3881	0.4081	0.000836	0.9201		6.214e-05	6.214e-05	0.9254	0.9254	0.7127	0		0.3995	0.494	6.384e-54	0.6817		1.202e-36	0.0911	0.8245	0.8363	0	97.88
9	rs10746839	90883630	none	intergenic	G	A	0.1105	0.1235	0.006835	0.8812		0.1161	0.1308	0.0002549	0.8732		5.496e-06	5.496e-06	0.8763	0.8763	0.8786	0		0.1146	0.1207	0.08249	0.9433		4.793e-06	9.289e-05	0.9043	0.9027	0.2501	27.85
9	rs12339210	117170241	DFNB31	missense	C	G	0.008973	0.01363	0.003513	0.6554		0.01196	0.01662	0.00122	0.716		1.671e-05	1.671e-05	0.695	0.695	0.6211	0		0.01533	0.01253	0.02432	1.227		0.104	0.4011	0.9042	0.8392	0	90.56
10	rs946028	8348329	none	intergenic	G	A	0.3003	0.3175	0.01325	0.9228		0.3046	0.3274	5.657e-05	0.8997		2.747e-06	2.747e-06	0.9088	0.9088	0.5435	0		0.3063	0.3092	0.559	0.9864		8.832e-05	0.03032	0.9414	0.9371	0.0257	72.69
10	rs6480305	69879709	MYPN	intron	A	G	0.4835	0.4601	0.001734	1.099		0.4884	0.4675	0.0006188	1.087		3.597e-06	3.597e-06	1.0918	1.0918	0.7767	0		0.4843	0.4725	0.03017	1.048		8.978e-07	1.617e-06	1.0726	1.0728	0.3495	4.88
11	rs3750944	6239344	FAM160A2	missense	G	A	0.4743	0.498	0.001525	0.9093		0.4803	0.4984	0.002863	0.9298		1.609e-05	1.609e-05	0.9216	0.9216	0.5643	0		0.4875	0.4867	0.8741	1.003		0.00154	0.08643	0.9557	0.9486	0.0115	77.59
11	rs12801636	65391317	PCNXL3	intron	A	G	0.4544	0.4308	0.001507	1.1		0.4499	0.4302	0.001111	1.083		6.474e-06	6.474e-06	1.0898	1.0898	0.689	0		0.4448	0.4413	0.5158	1.014		0.0001331	0.02022	1.0565	1.0623	0.0427	68.29
11	rs12146493	65547333	AP5B1	missense	A	G	0.3393	0.3121	0.0001033	1.132		0.3362	0.3196	0.003677	1.078		2.77e-06	7.183e-05	1.0992	1.1008	0.2357	28.9		0.3382	0.3012	4.794e-13	1.185		1.567e-16	3.188e-05	1.1347	1.1317	0.0262	72.56
11	rs4379869	76637651	ACER3	missense	G	A	0.3591	0.3759	0.02024	0.9303		0.3587	0.3795	0.0003928	0.9142		2.481e-05	2.481e-05	0.9206	0.9206	0.6632	0		0.3659	0.3652	0.89	1.003		0.001468	0.08936	0.9529	0.9495	0.0196	74.58
12	rs4237805	57249600	none	intergenic	A	G	0.1881	0.2015	0.0247	0.9184		0.1856	0.208	3.891e-06	0.8679		5.687e-07	2.501e-05	0.8876	0.8889	0.246	25.69		0.1924	0.1964	0.3443	0.9744		1.112e-05	0.02278	0.924	0.9202	0.0188	74.84
12	rs3782886	112110489	BRAP	missense	G	A	0.1877	0.202	0.01644	0.9131		0.1891	0.2063	0.0004175	0.8976		2.126e-05	2.126e-05	0.9037	0.9037	0.7253	0		0.1784	0.1863	0.06087	0.9485		8.283e-06	8.283e-06	0.9221	0.9221	0.398	0
12	rs11066015	112168009	ACAD10	intron	A	G	0.1856	0.1999	0.01545	0.912		0.1874	0.205	0.0002852	0.8946		1.411e-05	1.411e-05	0.9014	0.9014	0.6936	0		0.1787	0.1817	0.4712	0.9799		0.0001591	0.01584	0.9335	0.9301	0.0718	62.04
12	rs671	112241766	ALDH2	missense	A	G	0.1849	0.1985	0.02048	0.9155		0.1853	0.2035	0.0001607	0.8902		1.13e-05	1.13e-05	0.9001	0.9001	0.5675	0		0.1935	0.2264	7.885e-13	0.8197		1.227e-15	5.511e-05	0.8649	0.8713	0.0328	70.74
12	rs11066280	112817783	HECTD4	intron	A	T	0.2016	0.2161	0.01686	0.9156		0.2044	0.2227	0.0002501	0.8967		1.36e-05	1.36e-05	0.9041	0.9041	0.6601	0		0.1944	0.1994	0.2431	0.9687		4.701e-05	0.003091	0.9307	0.9285	0.1413	48.9
13	rs34172843	28622544	FLT3	missense	A	T	0.0463	0.03732	0.002639	1.253		0.04599	0.03918	0.005722	1.182		5.525e-05	5.525e-05	1.2096	1.2096	0.5456	0		0.04263	0.03793	0.0262	1.13		6.466e-06	6.466e-06	1.175	1.175	0.5349	0
14	rs61744857	21546354	ARHGEF40	missense	A	G	0.07394	0.06226	0.001923	1.203		0.0692	0.06134	0.009137	1.138		6.55e-05	6.55e-05	1.1642	1.1642	0.4732	0		0.06689	0.06342	0.1915	1.059		0.0001081	0.001612	1.1175	1.1227	0.2032	37.24
14	rs4027402	64496749	SYNE2	missense	G	A	0.1595	0.1742	0.008627	0.8997		0.16	0.1747	0.001218	0.8997		3.111e-05	3.111e-05	0.8997	0.8997	1	0		0.1593	0.1637	0.2725	0.9681		0.0001067	0.002829	0.9281	0.9254	0.1707	43.44
14	rs4027405	64498037	SYNE2	missense	G	A	0.1056	0.1206	0.001697	0.8616		0.1114	0.1219	0.007163	0.9029		4.938e-05	4.938e-05	0.8865	0.8865	0.4414	0		0.131	0.1028	0.1301	1.314		0.000169	0.1193	0.8957	0.9142	0.0746	61.47
14	rs1890908	64519035	SYNE2	missense	A	G	0.1079	0.1223	0.00249	0.8672		0.1129	0.1243	0.004027	0.897		3.552e-05	3.552e-05	0.8852	0.8852	0.576	0		0.1164	0.1161	0.9283	1.003		0.00224	0.08296	0.9344	0.9241	0.0176	75.24
14	rs3829767	64519455	SYNE2	missense	A	G	0.1559	0.1684	0.02358	0.912		0.1556	0.17	0.001409	0.8999		9.453e-05	9.453e-05	0.9047	0.9047	0.7989	0		0.1611	0.1584	0.488	1.021		0.01281	0.1893	0.9529	0.9448	0.0082	79.18
14	rs8010699	64522843	SYNE2	missense	A	G	0.1564	0.1685	0.02863	0.9148		0.1558	0.1704	0.001166	0.8984		9.646e-05	9.646e-05	0.9049	0.9049	0.7299	0		0.1586	0.1613	0.4916	0.9798		0.0006738	0.01562	0.9362	0.933	0.1202	52.8
14	rs1950902	64882380	MTHFD1	missense	A	G	0.2725	0.2871	0.03009	0.9301		0.2693	0.2904	0.0001119	0.9004		1.275e-05	1.275e-05	0.9121	0.9121	0.4511	0		0.2987	0.2948	0.4509	1.019		0.004637	0.1987	0.9556	0.9496	0.0023	83.58
14	rs3815500	73404680	DCAF4	utr-5	C	A	0.3831	0.3989	0.03112	0.9359		0.3786	0.4022	7.514e-05	0.9057		9.307e-06	9.307e-06	0.9176	0.9176	0.4077	0		0.3868	0.3863	0.9272	1.002		0.001022	0.1021	0.9531	0.9482	0.0084	79.07
14	rs2280792	73711394	PAPLN	missense	G	A	0.3749	0.3941	0.008571	0.9222		0.3738	0.3949	0.0003909	0.9148		1.037e-05	1.037e-05	0.9177	0.9177	0.8394	0		0.4103	0.4063	0.511	1.017		0.001912	0.1548	0.9531	0.9509	0.0058	80.56
15	rs74653330	28228553	OCA2	missense	A	G	0.03625	0.03071	0.03931	1.187		0.03835	0.02903	2.426e-05	1.334		5.154e-06	3.185e-05	1.2727	1.2706	0.279	14.66		0.0812	0.4049	0	0.1299		0	0.5469	0.2902	0.5898	0	99.83
15	rs678892	55632859	PIGB	stop-gained	C	A	0.2809	0.2629	0.006783	1.095		0.2755	0.2564	0.0004048	1.103		8.502e-06	8.502e-06	1.0998	1.0998	0.8673	0		0.2711	0.267	0.3951	1.021		8.985e-05	0.01106	1.0653	1.0697	0.0735	61.7
16	rs75331747	29899123	SEZ6L2	missense	A	C	0.2746	0.2917	0.01141	0.9192		0.2768	0.2961	0.0004645	0.9099		1.615e-05	1.615e-05	0.9136	0.9136	0.8124	0		0.2806	0.2781	0.6112	1.013		0.003363	0.1451	0.9544	0.9478	0.0057	80.64
17	rs4986168	43336574	TEX34	intron	G	A	0.4493	0.4741	0.0008922	0.9049		0.4493	0.4669	0.0038	0.9316		1.413e-05	1.413e-05	0.9209	0.9209	0.4534	0		0.4885	0.4789	0.1822	1.039		0.003664	0.2723	0.9549	0.9566	0.0017	84.27
17	rs12602912	65870073	BPTF	intron	G	A	0.4282	0.4077	0.00567	1.088		0.4343	0.4071	5.978e-06	1.118		1.516e-07	1.516e-07	1.1059	1.1059	0.4875	0		0.4269	0.4135	0.01227	1.057		1.973e-08	3.027e-06	1.0845	1.0856	0.2357	30.8
17	rs9891146	65988049	C17orf58	missense	G	A	0.3559	0.3352	0.003692	1.096		0.3632	0.3399	6.446e-05	1.108		7.622e-07	7.622e-07	1.1032	1.1032	0.7886	0		0.1076	0.1154	0.07391	0.9238		0.0001723	0.3719	1.0705	1.0449	0.0013	84.99
18	rs12606658	30969588	C18orf34	missense	A	G	0.0201	0.02631	0.006122	0.7591		0.02625	0.03231	0.003158	0.8075		6.627e-05	6.627e-05	0.7906	0.7906	0.6187	0		0.02159	0.02499	0.05451	0.8609		1.417e-05	1.417e-05	0.8155	0.8155	0.6044	0
19	rs62620757	13936385	ZSWIM4	missense	A	G	0.09596	0.105	0.04421	0.9044		0.09645	0.1091	0.0006261	0.8717		8.74e-05	8.74e-05	0.8844	0.8844	0.5656	0		0.09825	0.09703	0.703	1.014		0.006322	0.1442	0.9372	0.9301	0.0149	76.22
22	rs76273991	31337950	MORC2	missense	G	A	0.1158	0.1048	0.01898	1.119		0.1161	0.1008	5.694e-05	1.172		4.087e-06	4.087e-06	1.1503	1.1503	0.4549	0		0.1233	0.1201	0.3687	1.03		6.424e-05	0.01945	1.0935	1.1023	0.0367	69.73
