# Supplementary material for: Whole-exome SNP array identifies 15 new susceptibility loci for psoriasis
Source: Nat Commun. 2015 Apr 9;6:6793. doi: 10.1038/ncomms7793 (PMC4403312; doi:10.1038/ncomms7793)
Supplement: Supplementary Data 3 — The functional annotations based on the ENCODE dataset for 26 newly identified SNPs. [file ncomms7793-s4.xlsx]

## Sheet: Supplementary Data 3
Chr	Genes of interest	Variants ID	Function	Amino Acids	Promoter_ENCODE	Enhancer_ENCODE	DNAse	Motifs
5q32-q33.1	TNIP1	rs10036748	intron	none	GM12878, 1_Active_Promoter	HMEC, 5_Strong_Enhancer; NHEK, 5_Strong_Enhancer; HepG2, 6_Weak_Enhancer; Huvec, 5_Strong_Enhancer; HSMM, 4_Strong_Enhancer	AWG, GM12878, None; AWG, Th1, None; Duke, CLL, None; Duke, GM18507, None; Duke, GM19238, None; Duke, GM19240, None; UW, Adult_CD4_Th0, None; UW, GM12864, None; UW, GM12865, None	BHLHE40_known1; HNF1_7; Myc_disc1; SIRT6_disc1
5q33.3	RNF145 (IL12B)	rs10076782	intron	none	.	NHEK, 7_Weak_Enhancer	.	.
3q13	CASR	rs1042636	missense	ARG,GLY	.	HepG2, 6_Weak_Enhancer	.	STAT_known5; TCF12_disc6; VDR_4
11p15.4	ZNF143	rs10743108	missense	GLU,GLN	.	.	AWG, A549, None; AWG, HMEC, None; Duke, Gliobla, None; Duke, H9ES, None; Duke, Huh-7, None; Duke, Ishikawa, Estradiol_100nM_1hr; Duke, pHTE, None; UW, Caco-2, None; UW, H7-hESC, None; UW, NT2-D1, None; UW, PANC-1, None; UW, SAEC, None	LXR_3; RXRA_disc4; Spz1_2; p300_disc5
1p36.11	ZNF683	rs10794532	missense	ASP,VAL,ALA	.	.	UW, Adult_CD4_Th0, None	.
1q21	LCE3D-LCE3E	rs10888501	near-gene-3	none	.	GM12878, 6_Weak_Enhancer	Duke, Fibrobl, None	.
10q22.3	ZMIZ1	rs11593576	intron	none	.	.	AWG, Th1, None; Duke, Chorion, None	Rad21_disc10; ZBRK1
17q25.3	TMC6	rs12449858	missense	LEU,PHE	.	GM12878, 4_Strong_Enhancer; K562, 5_Strong_Enhancer	AWG, Th1, None; Duke, GM12892, None; Duke, Osteobl, None; Duke, ProgFib, None; UW, BE2_C, None; UW, CD20+, None; UW, CMK, None; UW, SK-N-SH_RA, None	NRSF_disc10; NRSF_disc8; Rad21_disc6
14q13	NFKBIA	rs12884468	intergenic	none	.	NHLF,7_Weak_Enhancer	.	AP-2_known2; Zbtb3
2q12.1	IL1RL1	rs1420101	intron	none	.	.	.	HNF4_disc1; HNF4_known3; Pdx1_2; RXRA_known1
5q33.3	RNF145 (IL12B)	rs1473247	intron	none	.	NHEK,5_Strong_Enhancer	.	HMG-IY_2; HNF1_6; HNF1_7; Hoxd10; PLZF; RXRA_known2
1p36.3	MTHFR	rs2274976	missense	ARG, LEU, PRO	.	HSMM, 4_Strong_Enhancer; NHLF, 4_Strong_Enhancer; K562, 4_Strong_Enhancer; Huvec, 5_Strong_Enhancer; NHEK, 5_Strong_Enhancer; HMEC, 7_Weak_Enhancer	AWG, HeLa-S3, None	AP-2rep; BDP1_disc3; Egr-1_disc5; MAZR; MZF1::1-4_1
1q22	AIM2	rs2276405	stop-gained	GLU, stop, GLN	GM12878, 2_Weak_Promoter; Huvec, 3_Poised_Promoter	.	AWG, GM12878, None; AWG, MCF-7, None	Pax-2_2
5q14	ZFYVE16	rs249038	missense	SER, GLY	.	.	.	Irf_known1; Pax-5_disc3
14q23.2	SYNE2	rs2781377	stop-gained	TRP, stop	.	.	.	COMP1; NF-Y_disc1; SP1_disc1; Zfp410; p300_disc2
21q22.11	SON	rs3174808	missense	ASN, LYS	.	.	.	Cdx; SRF_known5
1q21.3	C1orf68 (LCE3D-LCE3E)	rs41268474	missense	CYS, TYR	.	.	.	Smad3_2; TAL1_disc2
7p14.3	CCDC129	rs4141001	missense	ALA, GLU, GLY	.	.	Duke, Melano, None	BCL_disc4; Irf_known4
1p36.21	NPPA	rs5063	missense	VAL, LEU	.	.	Duke, GM12892, None; UW, HAc, None	.
11q13.1	AP5B1	rs610037	coding-synonymous	none	NHEK, 2_Weak_Promoter; GM12878, 2_Weak_Promoter; HMEC, 2_Weak_Promoter; HSMM, 2_Weak_Promoter; Huvec, 2_Weak_Promoter; NHLF, 2_Weak_Promoter	HepG2, 6_Weak_Enhancer	UW, Caco-2, None	CTCF_disc10
3q26.2-q27	GPR160	rs6444895	intron	none	.	.	.	GATA_known1; GATA_known2; GATA_known4; GATA_known9; Mef2_disc1
21q22.11	GART	rs6517178	intron	none	.	.	.	PLZF
1p31.3	C1orf141	rs72933970	missense	GLN, LEU, PRO	.	HMEC, 6_Weak_Enhancer; NHEK, 6_Weak_Enhancer	.	.
1q42.3	TARBP1	rs744487	intergenic	none	.	HMEC, 5_Strong_Enhancer; NHLF, 6_Weak_Enhancer; NHEK, 5_Strong_Enhancer	.	Hoxb9; Isl2
1q21.3	KPRP (LCE3D-LCE3E)	rs76337351	missense	PRO, ALA	.	NHEK, 7_Weak_Enhancer; HMEC, 7_Weak_Enhancer	Duke, MCF-7, Hypoxia_LacAcid; Duke, Urothelia, UT189	HDAC2_disc3; NERF1a; NRSF_disc1; NRSF_known1; NRSF_known3
21q22.11	IFNGR2	rs9808753	missense	GLN, ARG	.	HepG2, 5_Strong_Enhancer	.	Mef2_known5
